# Supplementary material for: Children born after assisted reproduction more commonly carry a mitochondrial genotype associating with low birthweight
Source: Nat Commun. 2024 Feb 9;15:1232. doi: 10.1038/s41467-024-45446-1 (PMC10858059; doi:10.1038/s41467-024-45446-1)
Supplement: Supplementary file 4 — Supplementary Data 1 [file 41467_2024_45446_MOESM4_ESM.xlsx]

## Sheet: Sheet1
Potential pathogenicity of the non-synonymous heteroplasmic variants found in ART individuals exposed to Vitrolife® culture medium and SC children .
Position	Variant	Locus	AAC	Heteroplasmic Load	MutPred2 score	Frequency in MITOMAP
3358	A	ND1	A18T	4,18	0,332	0,005
3434	G	ND1	Y43C	91,01	0,472	0,783
3460	A	ND1	A52T	1,79	0,418	0,000
3526	A	ND1	A74T	2,17	0,274	0,005
3893	CT	ND1		1,5	0	0,000
3908	insCAAGGT	ND1		1,5	0	0,000
3908	CAAGGT	ND1		1,5	0	0,000
3908	CAAGGT	ND1		1,9	0	0,000
3915	insGGGTTCGGTT	ND1		1,6	0	0,000
3916	GA	ND1		1,5	0	0,000
3944	C	ND1	I213T	5,69	0,48	0,011
4048	A	ND1	D248N	11,54	0,074	1,527
4503	G	ND2	T12A	2,95	0,47	0,000
4674	G	ND2	I69L	2,5	0,184	0,043
4776	A	ND2	A103T	2,24	0,252	0,002
5353	A	ND2	R295H	16,1	0,41	0,002
6126	G	CO1	I75V	2,75	0,152	0,008
6292	delCT	CO1		1,6	0	0,000
6361	T	CO1	A153V	34,37	0,17	0,000
6651	A	CO1	G250S	1,88	0,426	0,000
7309	C	CO1	I469T	1,89	0,33	0,106
7348	C	CO1	V482A	16,18	0,326	0,003
7685	G	CO2	I34V	1,7	0,134	0,005
7754	A	CO2	D57N	1,75	0,35	0,052
7797	C	CO2	I71T	2	0,559	0,008
7814	A	CO2	A77T	2,06	0,626	0,002
7923	G	CO2	Y113C	27,31	0,635	0,000
8009	A	CO2	V142L	4,39	0,492	0,002
8024	A	CO2	E147K	1,54	0,56	0,002
8226	C	CO2	I214T	3,99	0,316	0,000
8247	C	CO2	M221T	1,75	0,058	0,005
8256	C	CO2	V224E	6,95	0,137	0,007
8417	T	ATP8	L18F	8,31	0,384	0,077
8442	C	ATP8	L26P	1,53	0,822	0,005
8477	C	ATP8	S38P	23,59	0,379	0,046
8632	C	ATP6	Y36H	3,1	0,1	0,046
8705	C	ATP6	M60T	40,88	0,121	0,000
8716	G	ATP6	K64E	36,92	0,234	0,000
9312	T	CO3	H36D	6,53	0,343	0,000
9316	C	CO3	F37S	1,93	0,57	0,056
9439	A	CO3	G78D	21,28	0,659	0,000
9445	A	CO3	R80Q	33,63	0,381	0,002
9471	C	CO3	S89P	1,59	0,89	0,000
9565	A	CO3	G120D	1,78	0,683	0,000
10087	G	ND3	N10I	1,6	0,502	0,000
10237	C	ND3	I60T	2,52	0,711	0,162
10309	C	ND3	L84P	2,93	0,768	0,000
10599	A	ND4L	A44T	1,79	0,152	0,018
10683	A	ND4L	A72T	1,67	0,78	0,018
10933	CGGGGG	ND4		1,9	0	0,000
10935	G	ND4	D59G	3,4	0,292	0,000
10935	G	ND4	D59G	3,3	0,292	0,000
10935	G	ND4	D59G	3,13	0,292	0,000
10935	G	ND4	D59G	3,5	0,292	0,000
10935	G	ND4	D59G	3,6	0,292	0,000
11025	C	ND4	L89P	20,98	0	0,330
11031	GA	ND4		1,7	0	0,000
11684	A	ND4	F309I	7,93	0,683	0,000
11866	insAC	ND4		3,2	0	0,000
11909	G	ND4	T384A	2,19	0,1	0,005
12719	C	ND5	M128T	3,77	0,683	0,000
12780	AAT	ND5		1,5	0	0,000
13135	A	ND5	A267T	12,48	0,109	0,956
13435	G	ND5	P367A	5	0,331	0,000
13708	A	ND5	A458T	2,35	0,067	7,463
13711	A	ND5	A459P	1,89	0,674	0,100
14172	C	ND6	I168F	6,27	0,852	0,000
14487	C	ND6	M63V	43,13	0,861	0,000
14814	T	CYB	T23I	4,18	0,211	0,000
14819	C	CYB	S25A	1,87	0,157	0,008
14847	A	CYB	G34D	2,64	0,452	0,000
14861	A	CYB	A39T	3,9	0,288	0,291
14894	C	CYB	F50L	4,78	0,12	0,015
14912	C	CYB	S56P	1,98	0,314	0,000
15080	G	CYB	T112A	6,76	0,254	0,131
15500	A	CYB	D252N	49,52	0,11	0,008
15584	G	CYB	I280V	2,16	0,089	0,000
15737	A	CYB	D331N	3,72	0,045	0,010
15756	C	CYB	W337S	3,42	0,73	0,000
15803	A	CYB	V353M	2,76	0,156	0,092
