# Supplementary material for: Children born after assisted reproduction more commonly carry a mitochondrial genotype associating with low birthweight
Source: Nat Commun. 2024 Feb 9;15:1232. doi: 10.1038/s41467-024-45446-1 (PMC10858059; doi:10.1038/s41467-024-45446-1)
Supplement: Supplementary file 5 — Supplementary Data 2 [file 41467_2024_45446_MOESM5_ESM.xlsx]

## Sheet: Sheet1
Univariate analysis of factors versus birthweight percentile in SC individuals and ART exposed to Vitrolife® culture medium. ART: assisted reproductive technologies, SC: spontaneously conceived. Statistical tests were performed with Chi-square test, except for maternal age (indicated as mean ± standard error) which was done with a Mann-Whitney U test. Parameters with a p-value <0.2 were included …
Factor	<P10	>P10	p-value	<P25	>P25	p-value
Maternal age	32.1±1.2	30.9±0.3	P=0.405	32.8 ±0.8	30.6±0.28	P=0.006
Maternal	5/15 (33.3%)	84/257 (32.7%)	P=1.000	18/47 (38.3%)	71/226 (31.4%)	P=0.394
BMI >25
Smoking	4/17 (26.7%)	18/240 (7%)	P=0.035	6/48 (12.8%)	16/232 (7.1%)	P=0.234
during pregnancy
Pregnancy hypertension	1/13 (6.7%)	3/242 (1.2%)	P=0.190	1/42 (2.1%)	3/213 (1.3%)	P=0.515
Gestational diabetes	0/23 (0%)	2/241 (0.8%)	P=1.000	0/42 (0%)	2/213 (0.9%)	P=1.000
Primiparity	8/16 (53.3%)	103/236 (40.1%)	P=0.616	21/44 (44.7%)	90/208 (39.8%)	P=0.619
Haplogroup H	9/17 (60%)	115/265 (44.7%)	P=0.461	18/48 (37.5%)	106/233 (45.6%)	P=0.343
Haplogroup HV	1/17 (6.7%)	10/265 (3.9%)	P=0.502	3/48 (6.4%)	8/233 (3.5%)	P=0.406
Haplogroup I	1/17 (6.7%)	6/265 (2.3%)	P=0.356	3/48 (6.4%)	4/233 (1.8%)	P=0.098
Haplogroup J	1/17 (6.7%)	25/265 (9.7%)	P=1.000	8/48 (17.0%)	18/233 (7.9%)	P=0.059
Haplogroup K	3/17 (20%)	24/265 (9.3%)	P=0.241	5/48 (10.6%)	22/233 (9.7%)	P=0.790
Haplogroup T	0/17 (0%)	30/265 (11.7%)	P=0.232	1/48 (2.1%)	29/233 (12.83%)	P=0.038
Haplogroup U	1/17 (6.7%)	30/265 (11.7%)	P=0.704	6/48 (12.8%)	25/233 (11.1%)	P=0.800
Subhaplogroup H1	3/17 (20%)	41/265 (15.9%)	P=0.735	5/48 (10.6%)	39/233 (17.3%)	P=0.383
Subhaplogroup H10	0/17 (0%)	7/265 (2.7%)	P=1.000	1/48 (2.1%)	6/233 (2.6%)	P=1.000
Subhaplogroup H2	0/17 (0%)	8/265 (3.1%)	P=1.000	1/48 (2.1%)	7/233 (3.1%)	P=1.000
Subhaplogroup H3	1/17 (6.7%)	9/265 (3.5%)	P=0.469	3/48 (6.4%)	7/233 (3.1%)	P=0.382
Subhaplogroup H4	1/17 (6.7%)	6/265 (2.3%)	P=0.356	1/48 (2.1%)	6/233 (2.6%)	P=1.000
Subhaplogroup H5	0/17 (0%)	12/265 (4.7%)	P=1.000	2/48 (4.2%)	10/233 (4.4%)	P=1.000
Subhaplogroup HV0	1/17 (6.7%)	5/265 (1.9%)	P=0.314	2/48 (4.2%)	4/233 (1.8%)	P=0.271
Subhaplogroup J1	1/17 (6.7%)	17/265 (6.6%)	P=1.000	6/48 (12.8%)	12/233 (5.30%)	P=0.096
Subhaplogroup J2	0/17 (0%)	8/265 (3.1%)	P=1.000	2/48 (4.3%)	6/233 (2.6%)	P=0.628
Subhaplogroup K1	3/17 (20%)	19/265 (7.4%)	P=0.137	4/48 (8.5%)	18/233 (7.9%)	P=0.775
Subhaplogroup T1	0/17 (0%)	10/265 (3.9%)	P=1.000	0/48 (0%)	10/233 (4.4%)	P=0.221
Subhaplogroup T2	0/17 (0%)	20/265 (7.8%)	P=0.619	1/48 (2.1%)	19/233 (8.4%)	P=0.215
Subhaplogroup U4	0/17 (0%)	4/265 (1.6%)	P=1.000	1/48 (2.1%)	3/233 (1.3%)	P=0.528
Subhaplogroup U5	1/17 (6.7%)	19/265 (7.4%)	P=1.000	2/48 (4.2%)	18/233 (7.9%)	P=0.544
Homoplasmies in HV	5/17 (33.3%)	80/265 (31.1%)	P=1.000	11/48 (23.49%)	74/233 (32.7%)	P=0.300
Homoplasmies in OHR	4/17 (26.6%)	43/265 (16.7%)	P=0.498	7/48 (14.9%)	40/233 (17.7%)	P=0.832
Homoplasmies in NonCod	1/17 (6.7%)	6/265 (2.3%)	P=0.356	2/48 (4.3%)	5/233 (2.2%)	P=0.340
Homoplasmies in TAS	0/17 (0%)	3/265 (1.2%)	P=1.000	2/48 (4.3%)	1/233 (0.4%)	P=0.076
Synonymous homoplasmies	9/17 (60%)	118/265 (45.9%)	P=0.617	19/48 (40.4%)	108/233 (47.8%)	P=0.430
Non-synonymous homoplasmies	6/17 (40%)	85/265 (33.1%)	P=0.793	15/48 (31.9%)	76/233 (33.6%)	P=1.000
Homoplasmies in rRNA	0/17 (0%)	18/265 (7.0%)	P=0.611	2/48 (4.3%)	16/233 (7.1%)	P=0.747
Homoplasmies in tRNA	5/17 (33.3%)	17/265 (6.6%)	P=0.006	7/48 (14.9%)	15/233 (6.6%)	P=0.073
Non-synonymous and rRNA heteroplasmies	9/17 (60%)	83/265 (32.3%)	P=0.106	25/48 (53.2%)	67/233 (29.6%)	P=0.002
