# Supplementary material for: Children born after assisted reproduction more commonly carry a mitochondrial genotype associating with low birthweight
Source: Nat Commun. 2024 Feb 9;15:1232. doi: 10.1038/s41467-024-45446-1 (PMC10858059; doi:10.1038/s41467-024-45446-1)
Supplement: Supplementary file 6 — Supplementary Data 3 [file 41467_2024_45446_MOESM6_ESM.xlsx]

## Sheet: Sheet1
De novo variants identified in the ART and SC mother-child pairs. Syn: synonymous, ART: assisted reproductive technologies, SC: spontaneously conceived.
Variant	Locus	Amino-acid change or type	Load	Group
m.16357T>C	HV	HV	12.79	ART
m.499G>A	HV	HV	2.04	ART
m.16357T>C	HV	HV	1.99	ART
m.16192C>T	HV	HV	11.85	ART
m.204T>C	HV	HV	5.26	ART
m.16207A>G	HV	HV	4.89	ART
m.16325T>C	HV	HV	1.66	ART
m.16093T>C	HV	HV	3.54	ART
m.16172T>C	HV	HV	9.75	ART
m.16093T>C	HV	HV	5.35	ART
m.8702C>T	MT-ATP6	T59I	7.71	ART
m.6327T>C	MT-CO1	S142P	2.07	ART
m.6713C>T	MT-CO1	Syn	2.25	ART
m.6017A>G	MT-CO1	Syn	1.87	ART
m.6292CT>C	MT-CO1	Syn	1.6	ART
m.7814G>A	MT-CO2	A77T	2.06	ART
m.8009G>A	MT-CO2	V142L	4.39	ART
m.7922T>C	MT-CO2	Y113H	3	ART
m.9471T>C	MT-CO3	S89P	1.59	ART
m.14894T>C	MT-CYB	F50L	4.78	ART
m.14847G>A	MT-CYB	G34D	2.64	ART
m.15584A>G	MT-CYB	I280V	2.19	ART
m.14912T>C	MT-CYB	S56P	1.98	ART
m.14905G>A	MT-CYB	Syn	1.57	ART
m.15080A>G	MT-CYB	T112A	6.76	ART
m.4048G>A	MT-ND1	D248N	11.54	ART
m.3766T>C	MT-ND1	Syn	6.77	ART
m.5471G>A	MT-ND2	Syn	4.73	ART
m.4973T>G	MT-ND2	Syn	12.81	ART
m.10237T>C	MT-ND3	I60T	2.52	ART
m.10103A>G	MT-ND3	Syn	3.17	ART
m.11969G>A	MT-ND4	A404T	5.35	ART
m.11684T>A	MT-ND4	F309I	7.93	ART
m.11866A>AC	MT-ND4	Syn	3.2	ART
m.10599G>A	MT-ND4L	A44T	1.79	ART
m.13335C>T	MT-ND5	Syn	1.6	ART
m.13599C>T	MT-ND5	Syn	7.01	ART
m.12432C>T	MT-ND5	Syn	5.37	ART
m.12780DelAAT	MT-ND5	Syn	1.5	ART
m.12651G>A	MT-ND5	Syn	1.83	ART
m.14560G>A	MT-ND6	Syn	28.87	ART
m.14180T>C	MT-ND6	Y165C	39.29	ART
m.1119T>C	MT-RNR1	rRNA	2.21	ART
m.1113G>A	MT-RNR1	rRNA	1.67	ART
m.2648T>C	MT-RNR2	rRNA	1.58	ART
m.7553A>G	MT-TD	tRNA	2.02	ART
m.3243A>G	MT-TL1	tRNA	9.39	ART
m.16093T>C	MT-TP	tRNA	3.1	ART
m.10451T>C	MT-TR	tRNA	3.68	ART
m.12258C>T	MT-TS2	tRNA	1.64	ART
m.12257G>A	MT-TS2	tRNA	4.17	ART
m.16391G>A	NonCod	NonCod	1.95	ART
m.16559A>G	NonCod	NonCod	5.3	ART
m.152T>C	OHR	OHR	13.14	ART
m.228G>A	OHR	OHR	4.25	ART
m.143G>A	OHR	OHR	1.54	ART
m.245T>C	OHR	OHR	5.47	ART
m.146T>C	HV	HV	4.57	SC
m.16221C>T	HV	HV	1.81	SC
m.16362T>C	HV	HV	13.54	SC
m.226T>G	HV	HV	14.76	SC
m.72T>C	HV	HV	30.23	SC
m.16342T>C	HV	HV	3.99	SC
m.214A>G	HV	HV	1.65	SC
m.16248C>T	HV	HV	3.9	SC
m.16305A>G	HV	HV	1.7	SC
m.215A>G	HV	HV	4.17	SC
m.215A>G	HV	HV	18.87	SC
m.74T>G	HV	HV	100	SC
m.146T>C	HV	HV	2.07	SC
m.215A>G	HV	HV	2.59	SC
m.6361C>T	MT-CO1	A153V	2.36	SC
m.6651G>A	MT-CO1	G250S	1.88	SC
m.6126A>G	MT-CO1	I75V	2.75	SC
m.7797T>C	MT-CO2	I71T	2.07	SC
m.7789G>C	MT-CO2	Syn	2.55	SC
m.7923A>G	MT-CO2	Y113C	27.31	SC
m.9312C>T	MT-CO3	H36D	6.63	SC
m.9732C>T	MT-CO3	Syn	15.57	SC
m.9932G>A	MT-CO3	Syn	5.23	SC
m.15541T>C	MT-CYB	Syn	2.18	SC
m.15803G>A	MT-CYB	V353M	2.76	SC
m.4218T>C	MT-ND1	Syn	2.91	SC
m.3531G>A	MT-ND1	Syn	3.29	SC
m.3893InCT	MT-ND1	Syn	1.5	SC
m.3915InsGGGTTCGGTT	MT-ND1	Syn	1.6	SC
m.3645T>C	MT-ND1	Syn	1.93	SC
m.5302T>C	MT-ND2	Syn	3.22	SC
m.4722A>G	MT-ND2	Syn	1.78	SC
m.10087A>G	MT-ND3	N10I	1.6	SC
m.11593A>G	MT-ND4	Syn	4.22	SC
m.13711G>A	MT-ND5	A459P	1.89	SC
m.12693A>G	MT-ND5	Syn	6.41	SC
m.1438InsAGTAGAG	MT-RNR1	rRNA	2	SC
TGCTTAGTTGAAC
m.2875A>G	MT-RNR2	rRNA	18.21	SC
m.3003A>G	MT-RNR2	rRNA	2.68	SC
m.2287T>C	MT-RNR2	rRNA	1.85	SC
m.2266T>C	MT-RNR2	rRNA	16.9	SC
m.5824G>A	MT-TC	tRNA	20.78	SC
m.4306T>C	MT-TI	tRNA	6.44	SC
m.15987C>T	MT-TP	tRNA	5.89	SC
m.12242A>G	MT-TS2	tRNA	3.8	SC
m.12214C>T	MT-TS2	tRNA	25.9	SC
m.489InsTAATCTCATCAAC	NonCod	NonCod	56.3	SC
m.499G>C	NonCod	NonCod	7.7	SC
m.16393C>T	NonCod	NonCod	2.68	SC
m.16486A>C	NonCod	NonCod	1.88	SC
m.146T>C	OHR	OHR	1.59	SC
m.146T>C	OHR	OHR	3.66	SC
