# Supplementary material for: Children born after assisted reproduction more commonly carry a mitochondrial genotype associating with low birthweight
Source: Nat Commun. 2024 Feb 9;15:1232. doi: 10.1038/s41467-024-45446-1 (PMC10858059; doi:10.1038/s41467-024-45446-1)
Supplement: Supplementary file 7 — Supplementary Data 4 [file 41467_2024_45446_MOESM7_ESM.xlsx]

## Sheet: Sheet1
Transmitted variants identified in the oocytes. Variants were categorized transmitted when present in at least two samples of the same , irrespective of the origin of the sample (blood, buccal swab (BS), natural cycle (NC) oocytes or ovarian stimulation (OS) oocytes. NonCod: non-coding, Syn; synonymous.
	Locus	Variant	BS	Blood	Urine	NC oocyte 1	NC oocyte 2	NC oocyte 3	OS oocyte 1	OS oocyte 2	OS oocyte 3	OS oocyte 4	OS oocyte 5	OS oocyte 6	OS oocyte 7
1	HV	m.16362C	0	0	0	0	4.89	0	0	0	7.59	0	0	0	0
1	OHR	m.146C	0	0	0	0	4.03	0	0	0	0	0	0	2.93	0
2	OHR	m.195T	94.3	58.6	82	36.1	3.7		6.3	22.3
7	OHR	m.196 insTCC	100	100	0	100	0	0	0	100	100	100
7	NonCod	m.193 delACT	0	99.7	99.4	100	99.4	99.3	99.5	100	100	100
7	NonCod	m.455	91.4	13.8	0	86.4	89.7	2.6	0	99.7	99.6	100
		multiple insertions
17	MT-ND4, Syn	m.11812G	86	87	85.5	67.4	96.5	100	92.3	79.3	73.8	32.2	42.2	100	100
17	MT-CYB, Syn	m.15616T	14.6	12.2	16	33.9	3.6	0	7.7	19.8	21.3	68	63.1	0	0
20	MT-CYB, Syn	m.15757G	81.3	82.1	79	100	62.3	100	53.2	76.3	100	100
20	HV	m.16129A	0	2.8	0	8.3	0	0	0	0	0
20	OHR	m.146C	29.1	37.1	24.5	8.3	0	56.5	44.7	21.6	10.7	67.8
21	HV	m.16270T	55.1	73.4	64.1	7.3	0	0	0	0
21	MT-CO1, T146I	m.6340T	0	0	0	0	52.61	60.03	0	10.7
24	MT-CYB, Syn	m.15043A	13.3	15.6	16.5	16.3			15.8	5	27.5	25.7
