# Supplementary material for: Children born after assisted reproduction more commonly carry a mitochondrial genotype associating with low birthweight
Source: Nat Commun. 2024 Feb 9;15:1232. doi: 10.1038/s41467-024-45446-1 (PMC10858059; doi:10.1038/s41467-024-45446-1)
Supplement: Supplementary file 8 — Supplementary Data 5 [file 41467_2024_45446_MOESM8_ESM.xlsx]

## Sheet: Sheet1
De novo variants identified in the oocytes. Variants were considered de novo if they only appeared in one of the oocytes and not in the somatic tissues. NC: natural cycle oocytes, OS: ovarian stimulation oocytes, Syn: synonymous. Empty spaces in the table indicate that there were not as many oocytes.
Donor	Position	Change	Locus and type of change	NC oocyte 1	NC oocyte 2	NC oocyte 3	OS oocyte 1	OS oocyte 2	OS oocyte 3	OS oocyte 4	OS oocyte 5	OS oocyte 6	OS oocyte 7
1	10427	G>A	MT-TR	0	0	0	0	3.4	0	0	0	0	0
1	1149	G>A	MT-RNR1	0	0	0	0	0	3.4	0	0	0	0
2	16422	T>C	NonCod	0	41.03		0	0
2	16103	A>G	HV	0	9.57		0	0
2	10	T>C	NonCod	0	9.35		0	0
2	161	T>C	HV;OHR	0	2.06		0	0
2	16357	T>C	HV	0			2.3	0
3	15384	C>T	MT-CYB, S213F	0			3.63	0
3	987	A>G	MT-RNR1	0			3.42	0
3	1113	G>A	MT-RNR1	0			2.9	0
4	16140	T>C	HV	5.54
5	291	A>T	HV;OHR	0	0		0	5.96	0	0	0	0
5	6832	T>C	MT-CO1, M310T	0	0		0	0	3.97	0	0	0
5	6026	G>A	MT-CO1, Syn	0	0		0	0	0	0	6.03	0
5	6740	A>G	MT-CO1, Syn	0	0		0	0	0	0	3.7	0
5	16304	T>C	HV	0	0		0	0	0	0	2.91	0
5	7128	T>C	MT-CO1, Y409H	0	0		0	0	0	0	2.26	0
5	8994	G>A	MT-ATP6, Syn	0	0		0	0	0	0	0	3.26
6	146	T>C	HV;OHR	0	2.38		0	0
6	8010	T>C	MT-CO2, V142A	0	0		0	7.15
6	8857	G>A	MT-ATP6, G111S	0	0		0	2.02
7	814	A>G	MT-RNR1	2.51	0	0	0	0	0	0
7	776	A>G	MT-RNR1	3.1	0	0	0	0	0	0
7	765	C>T	MT-RNR1	2.4	0	0	0	0	0	0
7	1124	A>G	MT-RNR1	2	0	0	0	0	0	0
7	226	T>C	HV;OHR	0	0	2.52	0	0	0	0
7	1017	A>G	MT-RNR1	0	0	2.24	0	0	0	0
7	14638	T>C	MT-ND6, Syn	0	0	0	3.11	0	0	0
7	1132	T>C	MT-RNR1	0	0	0	0	2.3	0	0
7	753	A>G	MT-RNR1	0	0	0	0	5.8	0	0
7	896	A>G	MT-RNR1	0	0	0	0	2.4	0	0
7	16249	DelTC	HV	0	0	0	0	0	0	2.9
8	16258	A>G	HV	6.08
8	196	T>C	HV;OHR	2.09
9	16310	G>A	HV	0			0	0	0	2.56	0	0
9	5302	T>C	MT-ND2, I278T	0			0	0	0	2.16	0	0
10	6892	G>A	MT-CO1, S330N	3.01			0	0	0
10	10685	G>A	MT-ND4L, Syn	2.78			0	0	0
10	16129	G>A	HV	0			2.36	0	0
11	1052	C>T	MT-RNR1	2.35			0	0	0
11	146	T>C	HV;OHR	0			0	3.18	0
11	5536	A>G	MT-TW	0			0	2.1	0
11	16390	G>A	NonCod	0			0	0	4.29
13	143	G>A	HV;OHR	7.3	0	0
14	9615	T>C	MT-CO3, Syn	0			5.2	0
15	8647	C>T	MT-ATP6, R41W	2.56			0	0
15	8934	C>T	MT-ATP6, Syn	2.13			0	0
15	56	InsAT	NonCod	0			2.1	0
15	214	A>G	HV;OHR	0			0	2.26
15	153	A>G	HV;OHR	0			0	2.02
16	478	A>G	NonCod	12.6	0	0
16	8705	T>C	MT-ATP6, M60T	7.47	0	0
16	225	G>A	HV;OHR	0	0	2.25
17	204	T>C	HV;OHR	0	0	2.51	0	0	0	0	0	0	0
17	948	T>C	MT-RNR1	0	0	0	0	0	2.8	0	0	0	0
17	152	T>C	HV;OHR	0	0	0	0	0	0	6.7	0	0	0
17	15119	G>A	MT-CYB, A125T	0	0	0	0	0	0	2.25	0	0	0
17	16069	G>A	HV	0	0	0	0	0	0	0	0	3.4	0
17	1010	A>G	MT-RNR1	0	0	0	0	0	0	0	0	2.19	0
19	146	T>C	HV;OHR	0	2.48	0
19	235	A>G	HV;OHR	0	2.23	0
19	10	T>C	NonCod	0	0	3.2
20	14744	C>T	NonCod	6.04	0	0	0	0	0	0
20	16274	G>A	HV	4.92	0	0	0	0	0	0
20	16362	T>C	HV	0	4.88	0	0	0	0	0
20	11092	A>G	MT-ND4, Syn	0	2.75	0	0	0	0	0
20	5585	G>A	NonCod	0	0	2.83	0	0	0	0
20	9392	A>G	MT-CO3, Syn	0	0	2.38	0	0	0	0
20	103	G>A	HV	0	0	0	5.64	0	0	0
20	14165	A>G	MT-ND6, I170T	0	0	0	0	0	4.36	0
20	16103	A>G	HV	0	0	0	0	0	2.98	0
20	916	C>T	RNR1	0	0	0	0	0	2.27	0
20	715	G>A	RNR1	0	0	0	0	0	0	4.29
20	1074	G>A	RNR1	0	0	0	0	0	0	4.12
20	676	G>A	RNR1	0	0	0	0	0	0	3.27
20	825	T>C	RNR1	0	0	0	0	0	0	2.85
20	727	T>C	RNR1	0	0	0	0	0	0	2.64
21	131	T>C	HV;OHR	0	2.51	0	0	0
21	16277	A>G	HV	0	0	2.88	0	0
21	189	A>G	HV;OHR	0	0	2.08	0	0
22	103	G>A	HV	2.32	0	0	0	0
24	197	A>G	HV;OHR	0			0	0	2.84	0
25	6003	A>G	MT-CO1, S34G	0			2.79	0
25	8783	G>T	MT-ATP6,G86V	0			0	52.75
25	16291	InsCTT	HV	0			0	3.6
26	6042	C>T	MT-CO1, L47F	4.24			0	0
29	16121	T>C	HV	0			0	3.94	0
29	652	G>A	MT-RNR1	0			0	0	6.3
29	16273	G>A	HV	0			0	0	4.06
29	7618	DelCG	MT-CO2	0			0	0	2.6
29	16104	C>T	HV	0			6.03	0	0
29	16086	T>C	HV	0			2.31	0	0
