# Supplementary material for: Children born after assisted reproduction more commonly carry a mitochondrial genotype associating with low birthweight
Source: Nat Commun. 2024 Feb 9;15:1232. doi: 10.1038/s41467-024-45446-1 (PMC10858059; doi:10.1038/s41467-024-45446-1)
Supplement: Supplementary file 11 — Source Data [file 41467_2024_45446_MOESM11_ESM.xlsx]

## Sheet: Figure 1B
	ART	SC
Y	0.4	0
X	1.9	1.7
W	0.4	2.2
V	1.5	2.2
U	15.2	11
T	8.5	11.6
R	0.4	0.6
N	0	1.1
M	1.9	0
L	1.1	0.6
K	9.3	8.8
J	10.7	8.3
I	1.9	3.3

## Sheet: Figure 1C
	ART	SC
H1	16.3	15.5
H10	3	1.1
H2	1.5	3.9
H3	3.3	3.9
H5	3	5.5
HV0	2.2	2.2
J1	7	4.4
J2	3.7	3.9
K1	7.8	7.7
T1	2.2	4.4
T2	6.3	7.2
U4	5.2	0.6
U5	7.8	7.7

## Sheet: Figure 1D
	ART	SC
HV	27.7	34.3
OHR	17.3	14.9
Non coding	3.7	1.1
TAS	1.5	0.6
Synonymous	44.6	44.8
Non synonymous	26.9	34.3
rRNA	9.2	5.5
tRNA	7.4	5.5

## Sheet: Figure 1E
Group	Variant locus	Load
SC	CO1	1.67
SC	HV	7
SC	RNR2	3.48
SC	CO1	1.89
SC	OHR	2.91
SC	ND5	1.89
SC	HV	95.7
SC	HV	13.54
SC	OHR	1.59
SC	TI	6.44
SC	CO2	2.55
SC	CO3	6.53
SC	TK	37.37
SC	RNR2	18.21
SC	CYB	2.18
SC	ND3	1.6
SC	NonCod	13.41
SC	OHR	3.66
SC	ND4	3.04
SC	OHR	30.51
SC	CO1	12.64
SC	CO2	6.95
SC	NonCod	11.52
SC	HV	96.92
SC	HV	75.04
SC	CYB	2.76
SC	OHR	2.07
SC	OHR	2.59
SC	OHR	90.95
SC	NonCod	1.88
SC	HV	1.5
SC	ND5	5.68
SC	ND5	1.6
SC	TM	4.48
SC	RNR1	18.49
SC	CO3	15.57
SC	ND1	1.9
SC	RNR2	2.68
SC	OHR	80.35
SC	HV	96.63
SC	CO3	1.8
SC	HV	98.02
SC	ND1	1.5
SC	ND4	3.6
SC	OHR	1.89
SC	CO1	34.37
SC	HV	2.36
SC	ND4	1.6
SC	ND4	1.9
SC	TS1	31.6
SC	CO2	27.31
SC	CO2	2
SC	HV	96.78
SC	ND1	1.5
SC	ND4	3.3
SC	ND6	69.23
SC	ND1	1.6
SC	CYB	3.7
SC	ND1	1.5
SC	TC	20.78
SC	OHR	46.49
SC	OHR	1.65
SC	HV	3.9
SC	HV	97.84
SC	CO1	2.75
SC	HV	97.12
SC	ND5	6.41
SC	TS1	6.5
SC	ATP6	40.88
SC	TP	5.89
SC	CO3	5.23
SC	ND4	4.22
SC	RNR2	1.85
SC	HV	98.43
SC	HV	1.7
SC	OHR	4.17
SC	NonCod	2.68
SC	CYB	13.83
SC	OHR	70.66
SC	OHR	18.87
SC	ND1	1.93
SC	TAS	9.36
SC	ND5	3.77
SC	ATP6	2.96
SC	RNR2	16.9
SC	TS2	25.9
SC	HV	98.13
SC	CO3	8.57
SC	HV	35.63
SC	ND1	39.25
SC	ND1	40.14
SC	OHR	2.62
SC	RNR2	7.22
SC	RNR2	38.64
SC	ND4L	1.67
SC	NonCod	4.48
SC	NonCod	85
SC	CYB	3.42
SC	OHR	16.8
SC	ATP6	36.92
SC	OHR	2.35
SC	TD	5.54
SC	OHR	3.15
SC	NonCod	4.27
SC	HV	2.57
SC	HV	1.99
SC	OHR	5
SC	ND2	26.95
SC	RNR2	3.66
SC	TAS	42.33
SC	OHR	3.8
SC	RNR2	1.78
SC	TL2	2.17
SC	CO3	1.78
SC	ND5	7.96
SC	CYB	10.19
SC	HV	3.06
SC	ND1	15.37
SC	ND1	24.37
SC	ATP6	40.4
SC	CO1	1.68
SC	NonCod	6
SC	HV	2.5
SC	HV	3.43
SC	TK	3.27
SC	OHR	2.75
SC	NonCod	4.2
SC	CO2	1.75
SC	OHR	34.91
SC	HV	8.49
SC	ND4L	14.74
SC	CYB	3.72
SC	RNR2	5.56
SC	RNR1	29.91
SC	RNR2	44.65
SC	CO2	30.28
SC	TAS	65
SC	ATP8	6.06
SC	ND2	16.1
SC	ND4L	1.7
SC	HV	34.93
SC	ND2	2.95
SC	CYB	1.63
SC	HV	30.56
SC	CO3	19.97
SC	HV	2.64
SC	OHR	2.95
SC	HV	6.2
SC	ND1	5.69
SC	OHR	3.08
SC	OHR	3.45
SC	TFH	3.9
SC	HV	5.35
SC	RNR2	1.9
SC	CO2	1.78
SC	HV	96
SC	TAS	6.95
SC	HV	6.38
SC	OHR	14.76
SC	ND3	2.93
SC	TW	3.84
SC	CYB	59.14
SC	HV	30.23
SC	ND1	2.91
SC	ND2	1.78
SC	ND2	3.22
SC	NonCod	9.8
SC	ND5	12.48
SC	OHR	4.57
SC	CO1	1.88
SC	HV	1.81
SC	CO3	21.28
SC	TS2	3.8
SC	NonCod	5
SC	RNR1	2
SC	NonCod	56.3
SC	CYB	4.18
SC	HV	5.56
SC	HV	9.94
SC	ND1	2.17
SC	ND2	2.24
SC	HV	3.99
SC	RNR1	13.24
SC	ND1	3.29
ART	HV	12.79
ART	ND4	3.2
ART	NonCod	2.04
ART	ND5	1.6
ART	ATP6	3.1
ART	CYB	1.87
ART	ND2	2.5
ART	NonCod	1.67
ART	ND4	2.19
ART	ND1	1.79
ART	TS1	4.51
ART	NonCod	97.2
ART	ND4	41.09
ART	RNR1	22.05
ART	OHR	5.26
ART	CO1	1.87
ART	NonCod	1.95
ART	TL1	9.39
ART	CYB	6.76
ART	HV	1.78
ART	ND1	91.01
ART	CO2	2.06
ART	HV	96.08
ART	RNR1	2.21
ART	ND6	6.27
ART	OHR	2.75
ART	CO2	4.39
ART	RNR1	25.93
ART	TS2	1.64
ART	CO1	2.27
ART	ND4	1.7
ART	ND6	43.13
ART	CO2	1.54
ART	CYB	1.64
ART	OHR	16.02
ART	RNR2	1.58
ART	CO1	1.6
ART	CYB	2.64
ART	HV	8.9
ART	RNR2	32.3
ART	ND5	12.53
ART	CO1	1.64
ART	CO1	3.6
ART	CO3	5.51
ART	HV	95.23
ART	RNR1	2.02
ART	CO2	1.75
ART	ND1	14.63
ART	OHR	2.54
ART	ND1	5.6
ART	CO1	14.14
ART	ND4	10.46
ART	ATP8	8.31
ART	OHR	2.88
ART	RNR2	2.08
ART	HV	37.68
ART	ND1	1.5
ART	OHR	7.79
ART	HV	3.44
ART	ND1	4.18
ART	OHR	2.27
ART	HV	1.82
ART	HV	8.83
ART	OHR	1.51
ART	ND4L	69.89
ART	HV	2.41
ART	NonCod	61.6
ART	TF	1.74
ART	ND5	2.35
ART	OHR	56.81
ART	OHR	7.29
ART	ATP8	23.59
ART	TAS	1.92
ART	HV	1.82
ART	OHR	2.34
ART	CO2	1.7
ART	NonCod	8
ART	TH	83.96
ART	RNR2	30.57
ART	CO1	2
ART	CYB	3.31
ART	RNR2	8.68
ART	CO1	77.09
ART	ND5	1.8
ART	RNR1	41.46
ART	RNR2	1.88
ART	RNR1	1.6
ART	ND4	3.78
ART	CO2	3.99
ART	ND5	34.45
ART	NonCod	43.6
ART	TS2	1.99
ART	CYB	73.87
ART	ND5	1.5
ART	ND2	2.7
ART	RNR2	2.49
ART	RNR2	2.58
ART	CO1	1.8
ART	ND1	1.5
ART	OHR	3.31
ART	RNR1	3.08
ART	ND5	5
ART	ATP6	9.96
ART	RNR2	2.96
ART	HV	1.92
ART	HV	7.86
ART	HV	27.46
ART	HV	8.49
ART	CO3	1.93
ART	ND4	3.5
ART	NonCod	10.09
ART	TG	1.66
ART	ND4	3.4
ART	HV	2.18
ART	HV	61.83
ART	HV	1.56
ART	HV	2.21
ART	OHR	19.52
ART	HV	97.01
ART	OHR	3.02
ART	CYB	15.54
ART	CO3	33.63
ART	HV	46.17
ART	HV	97.88
ART	ATP8	1.53
ART	ND4	20.98
ART	HV	75.8
ART	HV	1.51
ART	ND2	55.2
ART	CYB	3.9
ART	ND4	3.13
ART	ND5	2.86
ART	CYB	7.71
ART	HV	2.43
ART	RNR1	1.74
ART	RNR1	95.87
ART	OHR	1.8
ART	HV	98.44
ART	CO3	1.5
ART	CO3	2.05
ART	OHR	2.21
ART	RNR1	8.96
ART	CYB	2.34
ART	HV	5.72
ART	ND4	2.16
ART	CYB	7
ART	ND3	2.3
ART	OHR	2.6
ART	ND5	5.5
ART	ND6	6.81
ART	HV	1.8
ART	ND5	2.15
ART	ATP6	2.7
ART	CO1	5.27
ART	CO2	1.6
ART	OHR	3.39
ART	HV	1.85
ART	HV	97.38
ART	NonCod	18.6
ART	TL1	30.81
ART	HV	5.26
ART	OHR	96.33
ART	CYB	5.11
ART	ND5	2.14
ART	ND5	2
ART	TS1	13.3
ART	ND4	6.21
ART	ND2	1.86
ART	HV	11.87
ART	TS2	2.53
ART	HV	78
ART	ND2	44.85
ART	ND6	39.29
ART	ND5	48.93
ART	OHR	5.47
ART	CO1	2.07
ART	CO1	5.69
ART	HV	19.83
ART	HV	68.2
ART	OHR	1.64
ART	OHR	2.6
ART	CO2	3
ART	CO3	11.86
ART	HV	7.76
ART	OHR	3.2
ART	ND5	49.37
ART	OHR	5.66
ART	HV	1.66
ART	ND4	5.35
ART	CYB	4.11
ART	NonCod	2.8
ART	OHR	2.05
ART	OHR	2.7
ART	ND4	44.03
ART	TAS	9.75
ART	TS2	4.17
ART	ND5	15.96
ART	RNR1	5.14
ART	TG	8.96
ART	OHR	95
ART	NonCod	1.7
ART	ATP6	7.71
ART	ND4	3.99
ART	ND1	6.77
ART	CO3	9.11
ART	TN	1.65
ART	ND1	4
ART	ND2	3.49
ART	ND5	1.83
ART	RNR2	96.5
ART	ND6	2.38
ART	HV	5.35
ART	ND3	3.17
ART	ND2	12.81
ART	ND4	20.83
ART	RNR1	1.67
ART	OHR	4.55
ART	RNR2	16.46
ART	OHR	58
ART	TQ	1.59
ART	HV	3.54
ART	CYB	3.15
ART	CYB	29.8
ART	RNR1	2.28
ART	HV	4.43
ART	ATP6	48.86
ART	CYB	49.33
ART	CYB	49.52
ART	CYB	4.78
ART	CYB	15.7
ART	HV	96.8
ART	ND1	11.54
ART	ND6	28.87
ART	TA	5.7
ART	ND4L	1.79
ART	OHR	13.14
ART	CO1	16.18
ART	HV	1.99
ART	HV	3.1
ART	TD	2.02
ART	TK	78.2
ART	HV	2.15
ART	CO1	2.55
ART	RNR2	11.6
ART	HV	2.35
ART	OHR	8.47
ART	OHR	97.6
ART	CO3	1.59
ART	ND5	7.01
ART	ND2	4.73
ART	ND3	2.52
ART	NonCod	4.25
ART	CYB	2.16
ART	ND4	7.93
ART	NonCod	1.54
ART	HV	4.89
ART	ND5	5.37
ART	NonCod	5.3
ART	CYB	1.98
ART	ND5	1.5

## Sheet: Figure 1F
Tissue_salivaBSW_pooled	HETCL.Total			0 blood
0	0.1188			1 placenta
0	0.9587			2 saliva and BSW
0	0.018
0	0
0	0
0	0
0	0
0	0.9844
0	0.0576
0	0.0896
0	0
0	0.0806
0	0.0216
0	0.07
0	0.023
0	0.026
0	0
0	0.055
0	0
0	0
0	0
0	0.0681
0	0.0395
0	0
0	0
0	0.027
0	0.0527
0	0.016
0	0
0	0.339
0	0
0	0
0	0
0	0
0	0.0185
0	1.4679
0	1.0159
0	0.0725
0	0.02
0	0
0	0
0	0.133
0	0
0	0.0621
0	0.0186
0	0
1	0.0867
1	0.0348
1	0.0189
1	0.0291
1	0
1	0
1	0.0189
1	0.957
1	0
1	0.1513
1	0
1	0.0644
1	0
1	0.0255
1	0
1	0.0653
1	0.3737
1	0
1	0.1599
1	0
1	0.0204
1	0.016
1	0.0914
1	0.0219
1	0
1	0.063
1	0.972
1	0
1	0.6314
1	0
1	0.0526
1	0
1	0.1321
1	0.0676
1	0.9279
1	0
1	0
1	0.0206
1	0.1821
1	0
1	0.9829
1	0.0627
1	0
1	0.0275
1	0.3032
1	0
1	0.0164
1	0.2085
1	0
1	0.0304
1	0.3051
1	0.3111
1	0
1	0
1	0.0227
1	0
1	0.4483
1	0.1921
1	0
1	0.0158
1	0.016
1	0.0264
1	0
1	0.1612
1	0.0725
1	0.0178
1	0.96
1	0.0695
1	0
1	0.0638
1	0.1476
1	0.0677
1	0.9228
1	0.148
1	0
1	1.4771
1	0.1248
1	0.0457
1	0
1	0.0369
1	0
1	0.2508
1	0.07
1	1.5769
1	0.057
1	0.0179
1	0.1314
1	0.2329
1	0.782
1	0.0215
1	0.0255
1	0.116
1	0
1	0.0235
1	1.0607
1	0.563
1	0.086
1	0
1	0
1	0.0473
1	0.0677
1	0.1166
1	0
1	0
1	0
1	0.2409
1	0
1	0
1	0.1723
1	0
1	0.0329
1	0.1026
1	0.053
1	0
1	0
1	0.0348
1	0
2	0.412
2	0
2	0
2	0
2	0
2	0
2	0.1253
2	0.1075
2	0.9725
2	0.0175
2	0
2	0
2	0
2	0.1717
2	0
2	0
2	0.056
2	0
2	0.1414
2	0
2	0
2	0
2	0
2	0.1046
2	0.0831
2	0.0496
2	0
2	0
2	0.3918
2	0
2	0
2	0.0779
2	0
2	0
2	0.0989
2	0.1253
2	0.0151
2	0
2	0.6989
2	0
2	0.6575
2	0.0235
2	0
2	0.5939
2	0.0729
2	0.2551
2	0.0182
2	0.0234
2	0
2	0.017
2	0.9196
2	0
2	0.3057
2	0.1399
2	0.7889
2	0
2	0.4146
2	0
2	0.016
2	0
2	0.0378
2	0
2	0.8403
2	0.7537
2	0.0519
2	0
2	0
2	0
2	0.033
2	0.0639
2	0.05
2	0.1292
2	0
2	0.0718
2	0
2	0.016
2	0.0448
2	0
2	0.0192
2	0
2	0
2	0
2	0
2	0.0786
2	0.2746
2	0.0849
2	0.0543
2	0.1175
2	0.034
2	0.0218
2	0.6183
2	0.0377
2	0
2	0
2	0.1952
2	1.0003
2	0.1554
2	0
2	0.3363
2	0.4617
2	0.9788
2	0.2251
2	0.758
2	0.5671
2	0.0703
2	0.0286
0	0.144
0	0.78
0	0
0	0
0	0
0	0
0	0
0	0.4485
0	0
0	0
0	0
0	0
0	0.3929
0	0.544
0	0
0	0.0207
0	0.0569
0	0.8803
0	0.0424
0	0.1486
0	0.1096
0	0.5503
0	0.0701
0	0.1166
0	0.9115
0	0
0	0.2022
0	0
0	0.3692
0	0.0789
0	0
0	0.0315
0	0.0427
0	0
0	0.0257
0	0.0699
0	0
0	0.2695
0	0
0	0.4599
0	0
0	0
0	0.0597
0	0.0974
0	0.2862
0	0.2437
0	0.5795
0	0.2492
0	0.95
0	0.4041
0	0.017
0	0.0771
0	0.0168
0	0
0	0
0	0.0399
0	0.0677
0	0
0	0.1076
0	1.0582
0	0.0238
0	0.3591
0	0.025
0	0
0	0
0	0
0	0
0	0.0343
0	0.0327
0	0
0	0.0535
0	0
0	0
0	0.0317
0	0.0275
0	0.042
0	0.3666
0	0
0	0.3531
0	0.2101
0	0.0849
0	0
0	0
0	0.58
0	0.0676
0	0
0	0
0	0
0	0.0178
0	0
0	0.0354
0	0.1474
0	0
0	0
0	0
0	0.0928
0	0.4465
0	0
0	0.0315
0	0
0	0
0	0
0	0.3208
0	0
0	0
0	0
0	0
0	0.9528
0	0.2386
0	0.3788
0	0
0	0.3219
0	0
0	0
0	0.1997
0	0
0	0.0264
0	0
0	0.0443
0	0.0295
0	0.062
0	0
2	0
2	0.9692
2	0.7504
2	0.0483
2	0.9354
2	0
2	0.0188
2	0
2	0
2	0
2	0.1849
2	0.1747
2	0.0268
2	0.8035
2	0.9663
2	1.0681
2	0.7183
2	0
2	0
2	0.2731
2	0.9878
2	0.7403
2	0
2	0.016
2	0.2598
2	0.4649
2	0.0165
2	0.039
2	0
2	0.9784
2	0
2	1.1278
2	0
2	0.4677
2	0
2	0.0945
2	0.0678
2	0.9843
2	0.017
2	0
2	0
2	0.0417
2	0
2	0.0722
2	0.0268
2	0.8449
2	0.1887
2	0.0193
2	0.0936
2	0
2	0
2	0
2	0.0377
2	0
2	0.0296
2	0.169
2	0.259
2	0.9813
2	0
2	1.6485

## Sheet: Figure 1G
Age	HETCL.Total				age at sampling at birth, 9 or 18 years old
0	0.1188
0	0.9587
0	0.018
0	0
0	0
0	0
0	0
0	0.9844
0	0.0576
0	0.0896
0	0
0	0.0806
0	0.0216
0	0.07
0	0.023
0	0.026
0	0
0	0.055
0	0
0	0
0	0
0	0.0681
0	0.0395
0	0
0	0
0	0.027
0	0.0527
0	0.016
0	0
0	0.339
0	0
0	0
0	0
0	0
0	0.0185
0	1.4679
0	1.0159
0	0.0725
0	0.02
0	0
0	0
0	0.133
0	0
0	0.0621
0	0.0186
0	0
0	0.0867
0	0.0348
0	0.0189
0	0.0291
0	0
0	0
0	0.0189
0	0.957
0	0
0	0.1513
0	0
0	0.0644
0	0
0	0.0255
0	0
0	0.0653
0	0.3737
0	0
0	0.1599
0	0
0	0.0204
0	0.016
0	0.0914
0	0.0219
0	0
0	0.063
0	0.972
0	0
0	0.6314
0	0
0	0.0526
0	0
0	0.1321
0	0.0676
0	0.9279
0	0
0	0
0	0.0206
0	0.1821
0	0
0	0.9829
0	0.0627
0	0
0	0.0275
0	0.3032
0	0
0	0.0164
0	0.2085
0	0
0	0.0304
0	0.3051
0	0.3111
0	0
0	0
0	0.0227
0	0
0	0.4483
0	0.1921
0	0
0	0.0158
0	0.016
0	0.0264
0	0
0	0.1612
0	0.0725
0	0.0178
0	0.96
0	0.0695
0	0
0	0.0638
0	0.1476
0	0.0677
0	0.9228
0	0.148
0	0
0	1.4771
0	0.1248
0	0.0457
0	0
0	0.0369
0	0
0	0.2508
0	0.07
0	1.5769
0	0.057
0	0.0179
0	0.1314
0	0.2329
0	0.782
0	0.0215
0	0.0255
0	0.116
0	0
0	0.0235
0	1.0607
0	0.563
0	0.086
0	0
0	0
0	0.0473
0	0.0677
0	0.1166
0	0
0	0
0	0
0	0.2409
0	0
0	0
0	0.1723
0	0
0	0.0329
0	0.1026
0	0.053
0	0
0	0
0	0.0348
0	0
9	0.412
9	0
9	0
9	0
9	0
9	0
9	0.1253
9	0.1075
9	0.9725
9	0.0175
9	0
9	0
9	0
9	0.1717
9	0
9	0
9	0.056
9	0
9	0.1414
9	0
9	0
9	0
9	0
9	0.1046
9	0.0831
9	0.0496
9	0
9	0
9	0.3918
9	0
9	0
9	0.0779
9	0
9	0
9	0.0989
9	0.1253
9	0.0151
9	0
9	0.6989
9	0
9	0.6575
9	0.0235
9	0
9	0.5939
9	0.0729
9	0.2551
9	0.0182
9	0.0234
9	0
9	0.017
9	0.9196
9	0
9	0.3057
9	0.1399
9	0.7889
9	0
9	0.4146
9	0
9	0.016
9	0
9	0.0378
9	0
9	0.8403
9	0.7537
9	0.0519
9	0
9	0
9	0
9	0.033
9	0.0639
9	0.05
9	0.1292
9	0
9	0.0718
9	0
9	0.016
9	0.0448
9	0
9	0.0192
9	0
9	0
9	0
9	0
9	0.0786
9	0.2746
9	0.0849
9	0.0543
9	0.1175
9	0.034
9	0.0218
9	0.6183
9	0.0377
9	0
9	0
9	0.1952
9	1.0003
9	0.1554
9	0
9	0.3363
9	0.4617
9	0.9788
9	0.2251
9	0.758
9	0.5671
9	0.0703
9	0.0286
18	0.144
18	0.78
18	0
18	0
18	0
18	0
18	0
18	0.4485
18	0
18	0
18	0
18	0
18	0.3929
18	0.544
18	0
18	0.0207
18	0.0569
18	0.8803
18	0.0424
18	0.1486
18	0.1096
18	0.5503
18	0.0701
18	0.1166
18	0.9115
18	0
18	0.2022
18	0
18	0.3692
18	0.0789
18	0
18	0.0315
18	0.0427
18	0
18	0.0257
18	0.0699
18	0
18	0.2695
18	0
18	0.4599
18	0
18	0
18	0.0597
18	0.0974
18	0.2862
18	0.2437
18	0.5795
18	0.2492
18	0.95
18	0.4041
18	0.017
18	0.0771
18	0.0168
18	0
18	0
18	0.0399
18	0.0677
18	0
18	0.1076
18	1.0582
18	0.0238
18	0.3591
18	0.025
18	0
18	0
18	0
18	0
18	0.0343
18	0.0327
18	0
18	0.0535
18	0
18	0
18	0.0317
18	0.0275
18	0.042
18	0.3666
18	0
18	0.3531
18	0.2101
18	0.0849
18	0
18	0
18	0.58
18	0.0676
18	0
18	0
18	0
18	0.0178
18	0
18	0.0354
18	0.1474
18	0
18	0
18	0
18	0.0928
18	0.4465
18	0
18	0.0315
18	0
18	0
18	0
18	0.3208
18	0
18	0
18	0
18	0
18	0.9528
18	0.2386
18	0.3788
18	0
18	0.3219
18	0
18	0
18	0.1997
18	0
18	0.0264
18	0
18	0.0443
18	0.0295
18	0.062
18	0
18	0
18	0.9692
18	0.7504
18	0.0483
18	0.9354
18	0
18	0.0188
18	0
18	0
18	0
18	0.1849
18	0.1747
18	0.0268
18	0.8035
18	0.9663
18	1.0681
18	0.7183
18	0
18	0
18	0.2731
18	0.9878
18	0.7403
18	0
18	0.016
18	0.2598
18	0.4649
18	0.0165
18	0.039
18	0
18	0.9784
18	0
18	1.1278
18	0
18	0.4677
18	0
18	0.0945
18	0.0678
18	0.9843
18	0.017
18	0
18	0
18	0.0417
18	0
18	0.0722
18	0.0268
18	0.8449
18	0.1887
18	0.0193
18	0.0936
18	0
18	0
18	0
18	0.0377
18	0
18	0.0296
18	0.169
18	0.259
18	0.9813
18	0
18	1.6485

## Sheet: Figure 1H
ModeofConception	Total	Nr_Syn	Nr_NonSyn	Nr_rRNA	Nr_tRNA	Nr_non_coding						ART						SC
1	3	0	1	1	0	1						0	1	2	3	4	5	0	1	2	3	4	5
1	1	0	0	1	0	0				270	Total	107	94	52	11	6	0	69	69	28	8	4	3	181
1	1	0	0	0	0	1					Synonymous	229	30	9	2	0	0	153	14	11	3	0	0
1	0	0	0	0	0	0					Non Synonynous	215	45	9	1	0	0	155	25	0	1	0	0
1	0	0	0	0	0	0					rRNA	247	22	1	0	0	0	167	13	1	0	0	0
1	0	0	0	0	0	0					tRNA	253	17	0	0	0	0	168	13	0	0	0	0
1	0	0	0	0	0	0					Non coding	190	67	12	1	0	0	112	60	8	1	0	0
1	1	0	0	0	0	1
1	2	1	0	0	0	1
1	1	0	0	1	0	0
1	0	0	0	0	0	0
1	2	0	1	0	0	1
1	1	1	0	0	0	0
1	1	0	1	0	0	0
1	1	0	1	0	0	0
1	1	0	0	0	0	1
1	0	0	0	0	0	0
1	1	0	1	0	0	0
1	0	0	0	0	0	0
1	0	0	0	0	0	0
1	0	0	0	0	0	0
1	1	0	1	0	0	0
1	2	1	0	0	0	1
1	0	0	0	0	0	0
1	0	0	0	0	0	0
1	1	0	1	0	0	0
1	1	1	0	0	0	0
1	1	0	1	0	0	0
1	0	0	0	0	0	0
1	1	0	0	0	0	1
1	0	0	0	0	0	0
1	0	0	0	0	0	0
1	0	0	0	0	0	0
1	0	0	0	0	0	0
1	1	0	0	0	0	1
1	3	0	0	0	1	2
1	2	0	0	0	0	2
1	2	0	2	0	0	0
1	1	1	0	0	0	0
1	0	0	0	0	0	0
1	0	0	0	0	0	0
1	1	0	0	0	1	0
1	0	0	0	0	0	0
1	1	0	1	0	0	0
1	1	1	0	0	0	0
1	0	0	0	0	0	0
0	2	1	0	0	0	1
0	1	0	0	1	0	0
0	1	0	1	0	0	0
0	1	0	0	0	0	1
0	0	0	0	0	0	0
1	0	0	0	0	0	0
0	1	0	1	0	0	0
0	1	0	0	0	0	1
0	0	0	0	0	0	0
0	2	0	0	0	0	2
0	0	0	0	0	0	0
0	1	0	0	0	1	0
0	0	0	0	0	0	0
0	1	1	0	0	0	0
0	0	0	0	0	0	0
0	1	0	1	0	0	0
0	1	0	0	0	1	0
1	0	0	0	0	0	0
1	2	0	1	0	0	1
1	0	0	0	0	0	0
1	1	0	0	0	0	1
1	1	1	0	0	0	0
1	4	0	3	0	0	1
1	1	0	1	0	0	0
1	0	0	0	0	0	0
1	2	0	1	0	1	0
1	1	0	0	0	0	1
1	0	0	0	0	0	0
1	2	1	0	1	0	0
1	0	0	0	0	0	0
1	1	0	0	0	0	1
1	0	0	0	0	0	0
1	3	1	0	0	1	1
1	1	0	1	0	0	0
1	2	0	1	0	0	1
1	0	0	0	0	0	0
1	0	0	0	0	0	0
1	1	0	1	0	0	0
0	1	0	0	1	0	0
1	0	0	0	0	0	0
1	2	0	0	1	0	1
1	1	0	1	0	0	0
1	0	0	0	0	0	0
1	1	0	0	0	0	1
1	2	0	1	1	0	0
1	0	0	0	0	0	0
1	1	0	0	0	1	0
0	4	2	0	0	0	2
0	0	0	0	0	0	0
0	1	1	0	0	0	0
0	1	0	0	0	0	1
0	3	2	0	0	0	1
0	0	0	0	0	0	0
1	0	0	0	0	0	0
1	1	1	0	0	0	0
1	0	0	0	0	0	0
1	2	0	2	0	0	0
1	3	2	0	0	0	1
1	0	0	0	0	0	0
1	1	0	0	1	0	0
1	1	0	1	0	0	0
1	1	0	1	0	0	0
0	0	0	0	0	0	0
0	4	0	1	0	0	3
0	2	0	0	1	0	1
0	1	1	0	0	0	0
0	1	0	0	0	0	1
0	1	0	0	0	0	1
0	0	0	0	0	0	0
0	1	0	0	0	0	1
0	1	0	0	0	0	1
0	2	0	1	0	1	0
0	3	2	0	0	0	1
0	2	1	0	0	0	1
1	0	0	0	0	0	0
1	2	2	0	0	0	0
0	1	0	1	0	0	0
0	1	0	0	0	0	1
0	0	0	0	0	0	0
0	2	0	1	0	0	1
0	0	0	0	0	0	0
0	2	0	1	0	1	0
0	2	0	0	1	0	1
1	4	3	0	0	0	1
1	1	0	0	0	1	0
1	1	0	1	0	0	0
1	1	0	0	0	0	1
1	4	0	1	0	1	2
1	1	0	0	0	1	0
1	1	0	0	0	0	1
1	1	1	0	0	0	0
1	1	0	0	1	0	0
1	0	0	0	0	0	0
1	1	0	0	0	0	1
1	2	0	0	0	0	2
0	1	0	0	0	0	1
1	2	2	0	0	0	0
1	0	0	0	0	0	0
1	0	0	0	0	0	0
1	1	1	0	0	0	0
1	2	0	1	0	0	1
1	3	0	2	0	0	1
1	0	0	0	0	0	0
0	0	0	0	0	0	0
0	0	0	0	0	0	0
0	5	0	3	0	0	2
0	0	0	0	0	0	0
0	0	0	0	0	0	0
0	2	0	0	1	0	1
0	0	0	0	0	0	0
0	1	1	0	0	0	0
1	2	1	0	0	0	1
1	1	0	0	0	0	1
1	0	0	0	0	0	0
1	0	0	0	0	0	0
1	2	0	2	0	0	0
1	0	0	0	0	0	0
1	2	0	0	1	0	1
1	0	0	0	0	0	0
1	0	0	0	0	0	0
1	0	0	0	0	0	0
1	0	0	0	0	0	0
1	0	0	0	0	0	0
1	1	1	0	0	0	0
1	2	2	0	0	0	0
1	2	0	0	1	0	1
1	1	0	1	0	0	0
1	0	0	0	0	0	0
1	0	0	0	0	0	0
1	0	0	0	0	0	0
1	2	0	1	0	0	1
1	0	0	0	0	0	0
1	0	0	0	0	0	0
1	1	0	1	0	0	0
1	0	0	0	0	0	0
1	1	0	1	0	0	0
1	0	0	0	0	0	0
1	0	0	0	0	0	0
1	0	0	0	0	0	0
1	0	0	0	0	0	0
1	1	1	0	0	0	0
1	1	0	1	0	0	0
1	2	0	0	1	0	1
1	0	0	0	0	0	0
1	0	0	0	0	0	0
1	2	1	0	0	0	1
1	0	0	0	0	0	0
1	0	0	0	0	0	0
1	1	0	0	0	0	1
1	0	0	0	0	0	0
1	0	0	0	0	0	0
1	3	0	1	0	0	2
1	2	0	0	0	0	2
1	1	0	0	0	0	1
1	0	0	0	0	0	0
1	1	1	0	0	0	0
1	0	0	0	0	0	0
1	3	0	0	0	1	2
1	1	0	1	0	0	0
1	0	0	0	0	0	0
1	1	0	0	0	0	1
1	1	0	0	0	0	1
1	2	0	1	0	0	1
1	1	0	0	0	0	1
1	1	0	0	0	0	1
1	0	0	0	0	0	0
1	1	0	1	0	0	0
1	2	0	0	0	1	1
1	0	0	0	0	0	0
1	1	0	0	1	0	0
1	3	0	2	1	0	0
1	2	2	0	0	0	0
1	0	0	0	0	0	0
1	2	0	0	2	0	0
1	0	0	0	0	0	0
1	1	0	0	1	0	0
1	0	0	0	0	0	0
1	1	0	1	0	0	0
1	0	0	0	0	0	0
1	4	2	0	0	1	1
1	2	0	2	0	0	0
1	2	1	0	1	0	0
1	0	0	0	0	0	0
1	0	0	0	0	0	0
1	0	0	0	0	0	0
1	2	2	0	0	0	0
1	2	0	0	1	0	1
1	1	0	1	0	0	0
1	2	1	0	1	0	0
1	0	0	0	0	0	0
0	2	0	1	0	0	1
0	0	0	0	0	0	0
0	1	0	1	0	0	0
0	1	0	0	0	1	0
0	0	0	0	0	0	0
1	1	0	0	0	0	1
1	0	0	0	0	0	0
1	0	0	0	0	0	0
1	0	0	0	0	0	0
1	0	0	0	0	0	0
1	1	0	0	0	0	1
1	1	0	0	0	0	1
1	1	0	0	0	0	1
1	2	0	2	0	0	0
1	2	0	0	0	1	1
1	1	0	1	0	0	0
1	1	0	0	0	0	1
1	1	0	0	0	0	1
1	2	0	0	0	0	2
1	0	0	0	0	0	0
1	0	0	0	0	0	0
1	1	0	0	0	0	1
1	2	0	0	0	0	2
1	1	1	0	0	0	0
1	0	0	0	0	0	0
1	1	0	1	0	0	0
1	1	0	0	0	0	1
1	1	0	0	0	0	1
1	2	0	2	0	0	0
1	1	0	0	0	0	1
1	2	1	0	0	0	1
1	2	0	2	0	0	0
1	1	1	0	0	0	0
1	2	0	0	0	1	1
1	1	0	0	0	0	1
1	0	0	0	0	0	0
1	0	0	0	0	0	0
1	0	0	0	0	0	0
1	0	0	0	0	0	0
1	0	0	0	0	0	0
1	1	0	1	0	0	0
1	0	0	0	0	0	0
1	0	0	0	0	0	0
1	0	0	0	0	0	0
1	0	0	0	0	0	0
1	1	0	1	0	0	0
1	2	1	0	0	0	1
1	0	0	0	0	0	0
1	1	0	1	0	0	0
1	1	0	1	0	0	0
1	2	0	0	0	0	2
1	2	0	0	0	0	2
1	2	2	0	0	0	0
1	2	0	0	0	0	2
1	2	1	0	0	0	1
1	2	0	1	0	0	1
1	4	1	0	0	0	3
0	3	0	1	0	0	2
0	0	0	0	0	0	0
0	2	0	1	0	0	1
0	0	0	0	0	0	0
0	1	0	1	0	0	0
0	2	0	0	0	1	1
0	0	0	0	0	0	0
0	1	0	0	0	0	1
0	1	0	0	0	0	1
0	0	0	0	0	0	0
0	1	0	0	0	0	1
0	2	0	0	0	0	2
0	0	0	0	0	0	0
0	1	0	1	0	0	0
0	0	0	0	0	0	0
0	2	0	0	1	0	1
0	0	0	0	0	0	0
0	0	0	0	0	0	0
0	3	0	0	1	1	1
0	2	2	0	0	0	0
0	3	2	0	0	0	1
0	1	0	1	0	0	0
1	3	1	0	0	1	1
1	3	1	0	1	1	0
1	1	0	0	0	0	1
0	1	1	0	0	0	0
1	1	0	0	0	0	1
1	1	0	1	0	0	0
0	1	1	0	0	0	0
1	0	0	0	0	0	0
1	0	0	0	0	0	0
1	1	1	0	0	0	0
1	1	1	0	0	0	0
1	0	0	0	0	0	0
1	2	0	1	0	1	0
1	4	3	0	1	0	0
1	1	0	1	0	0	0
0	1	0	0	0	0	1
0	1	0	0	0	0	1
0	0	0	0	0	0	0
0	0	0	0	0	0	0
1	0	0	0	0	0	0
1	0	0	0	0	0	0
0	1	0	0	0	0	1
0	1	0	0	0	1	0
1	0	0	0	0	0	0
1	1	0	0	0	0	1
1	0	0	0	0	0	0
1	0	0	0	0	0	0
1	1	1	0	0	0	0
0	1	0	0	0	0	1
0	1	0	0	0	0	1
0	2	0	1	0	0	1
0	0	0	0	0	0	0
1	3	2	0	1	0	0
1	2	0	0	1	0	1
0	1	0	0	0	0	1
0	0	0	0	0	0	0
1	0	0	0	0	0	0
1	1	0	0	0	0	1
1	1	0	0	0	1	0
0	0	0	0	0	0	0
0	0	0	0	0	0	0
1	0	0	0	0	0	0
0	0	0	0	0	0	0
0	0	0	0	0	0	0
1	1	0	0	0	0	1
0	1	1	0	0	0	0
0	0	0	0	0	0	0
0	0	0	0	0	0	0
0	0	0	0	0	0	0
0	2	0	1	1	0	0
0	2	0	0	2	0	0
1	0	0	0	0	0	0
1	1	0	1	0	0	0
1	0	0	0	0	0	0
1	0	0	0	0	0	0
0	0	0	0	0	0	0
1	2	0	1	1	0	0
0	0	0	0	0	0	0
0	0	0	0	0	0	0
0	0	0	0	0	0	0
0	0	0	0	0	0	0
0	2	1	0	0	0	1
0	3	3	0	0	0	0
0	2	0	1	0	0	1
0	0	0	0	0	0	0
0	2	1	0	0	0	1
0	0	0	0	0	0	0
0	0	0	0	0	0	0
0	1	1	0	0	0	0
0	0	0	0	0	0	0
0	1	0	0	0	0	1
0	0	0	0	0	0	0
1	1	0	0	0	0	1
0	1	0	0	0	0	1
0	1	0	0	0	0	1
0	0	0	0	0	0	0
0	0	0	0	0	0	0
0	1	0	0	0	0	1
0	1	0	0	0	0	1
0	2	0	1	0	0	1
0	2	0	0	0	0	2
0	0	0	0	0	0	0
0	1	0	0	0	0	1
0	0	0	0	0	0	0
0	0	0	0	0	0	0
0	0	0	0	0	0	0
0	1	0	0	1	0	0
0	2	2	0	0	0	0
0	1	0	0	1	0	0
0	1	0	0	0	0	1
0	1	0	0	0	0	1
0	5	3	0	0	0	2
0	4	2	0	0	1	1
0	0	0	0	0	0	0
0	0	0	0	0	0	0
0	1	0	1	0	0	0
0	2	0	1	0	0	1
0	3	3	0	0	0	0
0	0	0	0	0	0	0
0	1	0	1	0	0	0
0	3	2	0	0	1	0
0	1	0	0	0	0	1
0	1	0	0	0	0	1
0	1	0	0	0	0	1
0	0	0	0	0	0	0
0	1	0	0	0	0	1
0	0	0	0	0	0	0
0	4	2	0	0	1	1
0	0	0	0	0	0	0
0	2	0	1	0	1	0
0	0	0	0	0	0	0
0	2	2	0	0	0	0
0	1	0	0	1	0	0
0	1	0	0	0	0	1
0	1	0	0	0	0	1
0	0	0	0	0	0	0
0	0	0	0	0	0	0
0	1	0	0	0	0	1
0	0	0	0	0	0	0
0	0	0	0	0	0	0
0	1	0	0	0	0	1
0	2	1	0	0	0	1
0	1	0	0	0	0	1
0	1	1	0	0	0	0
0	1	0	0	0	0	1
0	0	0	0	0	0	0
0	0	0	0	0	0	0
0	0	0	0	0	0	0
0	1	0	1	0	0	0
0	0	0	0	0	0	0
0	1	0	1	0	0	0
0	1	0	0	1	0	0
0	1	0	0	0	1	0
0	1	0	0	0	0	1
0	0	0	0	0	0	0
0	5	2	0	1	0	2

## Sheet: Figure 1I
	ART	SC
HV	0.177165	0.210227
Non coding	0.047244	0.051136
OHR	0.133858	0.153409
TAS	0.011811	0.011364
CO1	0.055118	0.039773
CO2	0.031496	0.039773
CO3	0.031496	0.045455
ND1	0.03937	0.073864
ND2	0.031496	0.034091
ND3	0.011811	0.011364
ND4	0.055118	0.028409
ND4L	0.007874	0.017045
ND5	0.074803	0.039773
ND6	0.023622	0.005682
ATP6	0.023622	0.022727
ATP8	0.011811	0.005682
CYB	0.082677	0.056818
rRNA	0.086614	0.079545
tRNA	0.062992	0.073864

## Sheet: Figure 1J
ModeofConception	HETCL.HV	HETCL.NonCod	HETCL.OHR	HETCL.TAS	HETCL.Syn	HETCL.NonSyn	HETCL.rRNA	HETCL.tRNA
1	0.0243	0	0	0	0	0.0771	0.0174	0		0 SC
1	0	0	0	0	0	0	0.9587	0		1 ART
1	0	0	0.018	0	0	0	0	0
1	0	0	0	0	0	0	0	0
1	0	0	0	0	0	0	0	0
1	0	0	0	0	0	0	0	0
1	0	0	0	0	0	0	0	0
1	0.9844	0	0	0	0	0	0	0
1	0	0	0.0221	0	0.0205	0.015	0	0
1	0	0	0	0	0	0	0.0896	0
1	0	0	0	0	0	0	0	0
1	0.0572	0	0	0	0	0.0234	0	0
1	0	0	0	0	0.0216	0	0	0
1	0	0	0	0	0	0.07	0	0
1	0	0	0	0	0	0.023	0	0
1	0	0	0.026	0	0	0	0	0
1	0	0	0	0	0	0	0	0
1	0	0	0	0	0	0.055	0	0
1	0	0	0	0	0	0	0	0
1	0	0	0	0	0	0	0	0
1	0	0	0	0	0	0	0	0
1	0	0	0	0	0	0.0681	0	0
1	0.018	0	0	0	0.0215	0	0	0
1	0	0	0	0	0	0	0	0
1	0	0	0	0	0	0	0	0
1	0	0	0	0	0	0.027	0	0
1	0	0	0	0	0.0527	0	0	0
1	0	0	0	0	0	0.016	0	0
1	0	0	0	0	0	0	0	0
1	0	0	0.339	0	0	0	0	0
1	0	0	0	0	0	0	0	0
1	0	0	0	0	0	0	0	0
1	0	0	0	0	0	0	0	0
1	0	0	0	0	0	0	0	0
1	0.0185	0	0	0	0	0	0	0
1	0.9738	0.186	0	0	0	0	0	0.3081
1	0.0526	0	0.9633	0	0	0	0	0
1	0	0	0	0	0	0.0725	0	0
1	0	0	0	0	0.02	0	0	0
1	0	0	0	0	0	0	0	0
1	0	0	0	0	0	0	0	0
1	0	0	0	0	0	0	0	0.133
1	0	0	0	0	0	0	0	0
1	0	0	0	0	0	0.0621	0	0
1	0	0	0	0	0.0186	0	0	0
1	0	0	0	0	0	0	0	0
0	0.07	0	0	0	0.0167	0	0	0
0	0	0	0	0	0	0	0.0348	0
0	0	0	0	0	0	0.0189	0	0
0	0	0	0.0291	0	0	0	0	0
0	0	0	0	0	0	0	0	0
1	0	0	0	0	0	0	0	0
0	0	0	0	0	0	0.0189	0	0
0	0.957	0	0	0	0	0	0	0
0	0	0	0	0	0	0	0	0
0	0.1354	0	0.0159	0	0	0	0	0
0	0	0	0	0	0	0	0	0
0	0	0	0	0	0	0	0	0.0644
0	0	0	0	0	0	0	0	0
0	0	0	0	0	0.0255	0	0	0
0	0	0	0	0	0	0	0	0
0	0	0	0	0	0	0.0653	0	0
0	0	0	0	0	0	0	0	0.3737
1	0	0	0	0	0	0	0	0
1	0.1279	0	0	0	0	0.032	0	0
1	0	0	0	0	0	0	0	0
1	0	0.0204	0	0	0	0	0	0
1	0	0	0	0	0.016	0	0	0
1	0	0.0167	0	0	0	0.0747	0	0
1	0	0	0	0	0	0.0219	0	0
1	0	0	0	0	0	0	0	0
1	0	0	0	0	0	0.0179	0	0.0451
1	0	0.972	0	0	0	0	0	0
1	0	0	0	0	0	0	0	0
1	0	0	0	0	0.4109	0	0.2205	0
1	0	0	0	0	0	0	0	0
1	0	0	0.0526	0	0	0	0	0
1	0	0	0	0	0	0	0	0
1	0	0.0195	0	0	0.0187	0	0	0.0939
1	0	0	0	0	0	0.0676	0	0
1	0.0178	0	0	0	0	0.9101	0	0
1	0	0	0	0	0	0	0	0
1	0	0	0	0	0	0	0	0
1	0	0	0	0	0	0.0206	0	0
0	0	0	0	0	0	0	0.1821	0
1	0	0	0	0	0	0	0	0
1	0.9608	0	0	0	0	0	0.0221	0
1	0	0	0	0	0	0.0627	0	0
1	0	0	0	0	0	0	0	0
1	0	0	0.0275	0	0	0	0	0
1	0	0	0	0	0	0.0439	0.2593	0
1	0	0	0	0	0	0	0	0
1	0	0	0	0	0	0	0	0.0164
0	0	0.1341	0.0366	0	0.0218	0.016	0	0
0	0	0	0	0	0	0	0	0
0	0	0	0	0	0.0304	0	0	0
0	0	0	0.3051	0	0	0	0	0
0	0	0.1152	0	0	0.1264	0.0695	0	0
0	0	0	0	0	0	0	0	0
1	0	0	0	0	0	0	0	0
1	0	0	0	0	0.0227	0	0	0
1	0	0	0	0	0	0	0	0
1	0	0	0	0	0	0.4483	0	0
1	0	0	0.1602	0	0.0165	0.0154	0	0
1	0	0	0	0	0	0	0	0
1	0	0	0	0	0	0	0.0158	0
1	0	0	0	0	0	0.016	0	0
1	0	0	0	0	0	0.0264	0	0
0	0	0	0	0	0	0	0	0
0	0	0	0.0653	0	0	0.0569	0	0.039
0	0.0535	0	0	0	0	0	0.019	0
0	0	0	0	0	0.0178	0	0	0
0	0.96	0	0	0	0	0	0	0
0	0	0	0	0.0695	0	0	0	0
0	0	0	0	0	0	0	0	0
0	0.0638	0	0	0	0	0	0	0
0	0	0	0.1476	0	0	0	0	0
0	0	0	0	0	0	0.0293	0	0.0384
0	0.3023	0	0	0	0.6205	0	0	0
0	0	0.098	0	0	0.05	0	0	0
1	0	0	0	0	0	0	0	0
1	0	0	0	0	0.9819	0.4952	0	0
0	0	0	0	0	0	0.1248	0	0
0	0	0	0.0457	0	0	0	0	0
0	0	0	0	0	0	0	0	0
0	0.0181	0	0	0	0	0.0188	0	0
0	0	0	0	0	0	0	0	0
0	0	0	0	0	0	0.2128	0	0.038
0	0	0.05	0	0	0	0	0.02	0
1	0.968	0	0	0	0.4457	0.1632	0	0
1	0	0	0	0	0	0	0	0.057
1	0	0	0	0	0	0.0179	0	0
1	0	0	0.1314	0	0	0	0	0
1	0.0509	0	0	0	0	0.1618	0	0.0202
1	0	0	0	0	0	0	0	0.782
1	0.0215	0	0	0	0	0	0	0
1	0	0	0	0	0.0255	0	0	0
1	0	0	0	0	0	0	0.116	0
1	0	0	0	0	0	0	0	0
1	0.0235	0	0	0	0	0	0	0
1	0	0	1.0607	0	0	0	0	0
0	0	0.563	0	0	0	0	0	0
1	0	0	0	0	0.0701	0.0159	0	0
1	0	0	0	0	0	0	0	0
1	0	0	0	0	0	0	0	0
1	0	0	0	0	0.0473	0	0	0
1	0	0	0.0425	0	0	0.0252	0	0
1	0	0	0.0154	0	0	0.1012	0	0
1	0	0	0	0	0	0	0	0
0	0	0	0	0	0	0	0	0
0	0	0	0	0	0	0	0	0
0	0.155	0	0	0	0	0.0859	0	0
0	0	0	0	0	0	0	0	0
0	0	0	0	0	0	0	0	0
0	0.0399	0	0	0	0	0	0.1324	0
0	0	0	0	0	0	0	0	0
0	0	0	0	0	0.0329	0	0	0
1	0.0489	0	0	0	0.0537	0	0	0
1	0	0.053	0	0	0	0	0	0
1	0	0	0	0	0	0	0	0
1	0	0	0	0	0	0	0	0
1	0	0	0	0	0	0.0348	0	0
1	0	0	0	0	0	0	0	0
1	0.089	0	0	0	0	0	0.323	0
1	0	0	0	0	0	0	0	0
1	0	0	0	0	0	0	0	0
1	0	0	0	0	0	0	0	0
1	0	0	0	0	0	0	0	0
1	0	0	0	0	0	0	0	0
1	0	0	0	0	0.1253	0	0	0
1	0	0	0	0	0.1075	0	0	0
1	0.9523	0	0	0	0	0	0.0202	0
1	0	0	0	0	0	0.0175	0	0
1	0	0	0	0	0	0	0	0
1	0	0	0	0	0	0	0	0
1	0	0	0	0	0	0	0	0
1	0	0	0.0254	0	0	0.1463	0	0
1	0	0	0	0	0	0	0	0
1	0	0	0	0	0	0	0	0
1	0	0	0	0	0	0.056	0	0
1	0	0	0	0	0	0	0	0
1	0	0	0	0	0	0.1414	0	0
1	0	0	0	0	0	0	0	0
1	0	0	0	0	0	0	0	0
1	0	0	0	0	0	0	0	0
1	0	0	0	0	0	0	0	0
1	0	0	0	0	0.1046	0	0	0
1	0	0	0	0	0	0.0831	0	0
1	0	0	0.0288	0	0	0	0.0208	0
1	0	0	0	0	0	0	0	0
1	0	0	0	0	0	0	0	0
1	0.3768	0	0	0	0.015	0	0	0
1	0	0	0	0	0	0	0	0
1	0	0	0	0	0	0	0	0
1	0	0	0.0779	0	0	0	0	0
1	0	0	0	0	0	0	0	0
1	0	0	0	0	0	0	0	0
1	0.0344	0	0.0227	0	0	0.0418	0	0
1	0.1065	0	0	0	0	0	0.0188	0
1	0	0	0.0151	0	0	0	0	0
1	0	0	0	0	0	0	0	0
1	0	0	0	0	0.6989	0	0	0
1	0	0	0	0	0	0	0	0
1	0.0241	0.616	0	0	0	0	0	0.0174
1	0	0	0	0	0	0.0235	0	0
1	0	0	0	0	0	0	0	0
1	0	0	0.5681	0	0	0	0.0258	0
1	0	0	0.0729	0	0	0	0	0
1	0	0	0	0.0192	0	0.2359	0	0
1	0.0182	0	0	0	0	0	0	0
1	0	0	0.0234	0	0	0	0	0
1	0	0	0	0	0	0	0	0
1	0	0	0	0	0	0.017	0	0
1	0	0.08	0	0	0	0	0	0.8396
1	0	0	0	0	0	0	0	0
1	0	0	0	0	0	0	0.3057	0
1	0	0	0	0	0	0.0531	0.0868	0
1	0	0	0	0	0.7709	0.018	0	0
1	0	0	0	0	0	0	0	0
1	0	0	0	0	0	0	0.4146	0
1	0	0	0	0	0	0	0	0
1	0	0	0	0	0	0	0.016	0
1	0	0	0	0	0	0	0	0
1	0	0	0	0	0	0.0378	0	0
1	0	0	0	0	0	0	0	0
1	0	0.436	0	0	0.3445	0.0399	0	0.0199
1	0	0	0	0	0	0.7537	0	0
1	0	0	0	0	0.027	0	0.0249	0
1	0	0	0	0	0	0	0	0
1	0	0	0	0	0	0	0	0
1	0	0	0	0	0	0	0	0
1	0	0	0	0	0.018	0.015	0	0
1	0	0	0.0331	0	0	0	0.0308	0
1	0	0	0	0	0	0.05	0	0
1	0	0	0	0	0.0996	0	0.0296	0
1	0	0	0	0	0	0	0	0
0	0.015	0	0	0	0	0.0568	0	0
0	0	0	0	0	0	0	0	0
0	0	0	0	0	0	0.016	0	0
0	0	0	0	0	0	0	0	0.0448
0	0	0	0	0	0	0	0	0
1	0.0192	0	0	0	0	0	0	0
1	0	0	0	0	0	0	0	0
1	0	0	0	0	0	0	0	0
1	0	0	0	0	0	0	0	0
1	0	0	0	0	0	0	0	0
1	0.0786	0	0	0	0	0	0	0
1	0.2746	0	0	0	0	0	0	0
1	0.0849	0	0	0	0	0	0	0
1	0	0	0	0	0	0.0543	0	0
1	0	0.1009	0	0	0	0	0	0.0166
1	0	0	0	0	0	0.034	0	0
1	0.0218	0	0	0	0	0	0	0
1	0.6183	0	0	0	0	0	0	0
1	0.0377	0	0	0	0	0	0	0
1	0	0	0	0	0	0	0	0
1	0	0	0	0	0	0	0	0
1	0	0	0.1952	0	0	0	0	0
1	0.9701	0	0.0302	0	0	0	0	0
1	0	0	0	0	0.1554	0	0	0
1	0	0	0	0	0	0	0	0
1	0	0	0	0	0	0.3363	0	0
1	0.4617	0	0	0	0	0	0	0
1	0.9788	0	0	0	0	0	0	0
1	0	0	0	0	0	0.2251	0	0
1	0.758	0	0	0	0	0	0	0
1	0.0151	0	0	0	0.552	0	0	0
1	0	0	0	0	0	0.0703	0	0
1	0	0	0	0	0.0286	0	0	0
1	0.1187	0	0	0	0	0	0	0.0253
1	0.78	0	0	0	0	0	0	0
1	0	0	0	0	0	0	0	0
1	0	0	0	0	0	0	0	0
1	0	0	0	0	0	0	0	0
1	0	0	0	0	0	0	0	0
1	0	0	0	0	0	0	0	0
1	0	0	0	0	0	0.4485	0	0
1	0	0	0	0	0	0	0	0
1	0	0	0	0	0	0	0	0
1	0	0	0	0	0	0	0	0
1	0	0	0	0	0	0	0	0
1	0	0	0	0	0	0.3929	0	0
1	0	0	0.0547	0	0.4893	0	0	0
1	0	0	0	0	0	0	0	0
1	0	0	0	0	0	0.0207	0	0
1	0	0	0	0	0	0.0569	0	0
1	0.8803	0	0	0	0	0	0	0
1	0	0	0.0424	0	0	0	0	0
1	0	0	0	0	0.1186	0.03	0	0
1	0.0776	0	0.032	0	0	0	0	0
1	0	0	0.0566	0	0.4937	0	0	0
1	0.0166	0	0	0	0	0.0535	0	0
1	0	0.028	0.0475	0	0.0411	0	0	0
0	0	0.8948	0	0	0	0.0167	0	0
0	0	0	0	0	0	0	0	0
0	0	0	0.168	0	0	0.0342	0	0
0	0	0	0	0	0	0	0	0
0	0	0	0	0	0	0.3692	0	0
0	0	0	0.0235	0	0	0	0	0.0554
0	0	0	0	0	0	0	0	0
0	0	0	0.0315	0	0	0	0	0
0	0	0.0427	0	0	0	0	0	0
0	0	0	0	0	0	0	0	0
0	0.0257	0	0	0	0	0	0	0
0	0.0199	0	0.05	0	0	0	0	0
0	0	0	0	0	0	0	0	0
0	0	0	0	0	0	0.2695	0	0
0	0	0	0	0	0	0	0	0
0	0	0	0	0.4233	0	0	0.0366	0
0	0	0	0	0	0	0	0	0
0	0	0	0	0	0	0	0	0
0	0	0	0.038	0	0	0	0	0.0217
0	0	0	0	0	0.0796	0.0178	0	0
0	0.0306	0	0	0	0.2556	0	0	0
0	0	0	0	0	0	0.2437	0	0
1	0	0	0	0.0975	0.4403	0	0	0.0417
1	0	0	0	0	0.1596	0	0	0.0896
1	0	0	0.95	0	0	0	0	0
0	0	0	0	0	0.4041	0	0	0
1	0	0.017	0	0	0	0	0	0
1	0	0	0	0	0	0.0771	0	0
0	0	0	0	0	0.0168	0	0	0
1	0	0	0	0	0	0	0	0
1	0	0	0	0	0	0	0	0
1	0	0	0	0	0.0399	0	0	0
1	0	0	0	0	0.0677	0	0	0
1	0	0	0	0	0	0	0	0
1	0	0	0	0	0	0.0911	0	0.0165
1	0	0	0	0	0.0583	0.0349	0.965	0
1	0	0	0	0	0	0.0238	0	0
0	0	0.06	0	0	0	0	0.2991	0
0	0.025	0	0	0	0	0	0	0
0	0	0	0	0	0	0	0	0
0	0	0	0	0	0	0	0	0
1	0	0	0	0	0	0	0	0
1	0	0	0	0	0	0	0	0
0	0.0343	0	0	0	0	0	0	0
0	0	0	0	0	0	0	0	0.0327
1	0	0	0	0	0	0	0	0
1	0.0535	0	0	0	0	0	0	0
1	0	0	0	0	0	0	0	0
1	0	0	0	0	0	0	0	0
1	0	0	0	0	0.0317	0	0	0
0	0	0	0.0275	0	0	0	0	0
0	0	0.042	0	0	0	0	0	0
0	0	0	0.3491	0	0	0.0175	0	0
0	0	0	0	0	0	0	0	0
1	0	0	0	0	0.3364	0	0.0167	0
1	0	0	0.0455	0	0	0	0.1646	0
0	0.0849	0	0	0	0	0	0	0
0	0	0	0	0	0	0	0	0
1	0	0	0	0	0	0	0	0
1	0	0	0.58	0	0	0	0	0
1	0	0	0	0	0	0	0.0517	0.0159
0	0	0	0	0	0	0	0	0
0	0	0	0	0	0	0	0	0
1	0	0	0	0	0	0	0	0
0	0	0	0	0	0	0	0.0178	0
0	0	0	0	0	0	0	0	0
1	0.0354	0	0	0	0	0	0	0
0	0	0	0	0	0.1474	0	0	0
0	0	0	0	0	0	0	0	0
0	0	0	0	0	0	0	0	0
0	0	0	0	0	0	0	0	0
0	0	0	0	0	0	0.0372	0.0556	0
0	0	0	0	0	0	0	0.4465	0
1	0	0	0	0	0	0	0	0
1	0	0	0	0	0	0.0315	0	0
1	0	0	0	0	0	0	0	0
1	0	0	0	0	0	0	0	0
0	0	0	0	0	0	0	0	0
1	0	0	0	0	0	0.298	0.0228	0
0	0	0	0	0	0	0	0	0
0	0	0	0	0	0	0	0	0
0	0	0	0	0	0	0	0	0
0	0	0	0	0	0	0	0	0
0	0	0	0	0.65	0.3028	0	0	0
0	0	0	0	0	0.0776	0.161	0	0
0	0.3493	0	0	0	0	0.0295	0	0
0	0	0	0	0	0	0	0	0
0	0.3056	0	0	0	0.0163	0	0	0
0	0	0	0	0	0	0	0	0
0	0	0	0	0	0	0	0	0
0	0	0	0	0	0.1997	0	0	0
0	0	0	0	0	0	0	0	0
0	0.0264	0	0	0	0	0	0	0
0	0	0	0	0	0	0	0	0
1	0.0443	0	0	0	0	0	0	0
0	0	0	0.0295	0	0	0	0	0
0	0.062	0	0	0	0	0	0	0
0	0	0	0	0	0	0	0	0
0	0	0	0	0	0	0	0	0
0	0.9692	0	0	0	0	0	0	0
0	0.7504	0	0	0	0	0	0	0
0	0	0	0.0207	0	0	0.0276	0	0
0	0	0	0.9354	0	0	0	0	0
0	0	0	0	0	0	0	0	0
0	0	0.0188	0	0	0	0	0	0
0	0	0	0	0	0	0	0	0
0	0	0	0	0	0	0	0	0
0	0	0	0	0	0	0	0	0
0	0	0	0	0	0	0	0.1849	0
0	0	0	0	0	0.1557	0.019	0	0
0	0	0	0	0	0	0	0.0268	0
0	0	0	0.8035	0	0	0	0	0
0	0.9663	0	0	0	0	0	0	0
0	0.9802	0	0.0189	0	0.018	0.051	0	0
0	0.0236	0	0	0	0.016	0.3627	0	0.316
0	0	0	0	0	0	0	0	0
0	0	0	0	0	0	0	0	0
0	0	0	0	0	0	0.2731	0	0
0	0.9678	0	0	0	0	0.02	0	0
0	0	0	0	0	0.6923	0.048	0	0
0	0	0	0	0	0	0	0	0
0	0	0	0	0	0	0.016	0	0
0	0	0	0	0	0.037	0.015	0	0.2078
0	0	0	0.4649	0	0	0	0	0
0	0	0	0.0165	0	0	0	0	0
0	0.039	0	0	0	0	0	0	0
0	0	0	0	0	0	0	0	0
0	0.9784	0	0	0	0	0	0	0
0	0	0	0	0	0	0	0	0
0	0.9712	0	0	0	0.0641	0.0275	0	0.065
0	0	0	0	0	0	0	0	0
0	0	0	0	0	0	0.4088	0	0.0589
0	0	0	0	0	0	0	0	0
0	0	0	0	0	0.0945	0	0	0
0	0	0	0	0	0	0	0.0678	0
0	0.9843	0	0	0	0	0	0	0
0	0.017	0	0	0	0	0	0	0
0	0	0	0	0	0	0	0	0
0	0	0	0	0	0	0	0	0
0	0	0	0.0417	0	0	0	0	0
0	0	0	0	0	0	0	0	0
0	0	0	0	0	0	0	0.0722	0
0	0	0.0268	0	0	0	0	0	0
0	0	0	0.7066	0	0.1383	0	0	0
0	0	0	0.1887	0	0	0	0	0
0	0	0	0	0	0.0193	0	0	0
0	0	0	0	0.0936	0	0	0	0
0	0	0	0	0	0	0	0	0
0	0	0	0	0	0	0	0	0
0	0	0	0	0	0	0	0	0
0	0	0	0	0	0	0.0377	0	0
0	0	0	0	0	0	0	0	0
0	0	0	0	0	0	0.0296	0	0
0	0	0	0	0	0	0	0.169	0
0	0	0	0	0	0	0	0	0.259
0	0.9813	0	0	0	0	0	0	0
0	0	0	0	0	0	0	0	0
0	0.3563	0	0.0262	0	0.3925	0.4871	0.3864	0

## Sheet: Figure 1M
ModeofConception	FAC1	FAC2	FAC3	FAC4
1	-0.167894	0.437837	-0.0763117	-0.00591365
1	-1.83048	5.96118	-2.3583	-1.40166
1	-0.193647	-0.246551	-0.124453	-0.216397
1	-0.195562	-0.213605	-0.0986403	-0.144092
1	-0.195562	-0.213605	-0.0986403	-0.144092
1	-0.195562	-0.213605	-0.0986403	-0.144092
1	-0.195562	-0.213605	-0.0986403	-0.144092
1	-0.161255	-1.21232	-0.827596	3.76013
1	-0.0694042	-0.0893357	-0.111489	-0.205968
1	-0.348361	0.36349	-0.309828	-0.261624
1	-0.195562	-0.213605	-0.0986403	-0.144092
1	-0.176422	-0.100454	-0.116312	0.102383
1	-0.0766921	-0.155667	-0.0954589	-0.128998
1	-0.14427	0.29848	-0.0247955	-0.0854167
1	-0.178709	-0.0453482	-0.074377	-0.124813
1	-0.192796	-0.261194	-0.135925	-0.248533
1	-0.195562	-0.213605	-0.0986403	-0.144092
1	-0.155261	0.188748	-0.0406194	-0.0979899
1	-0.195562	-0.213605	-0.0986403	-0.144092
1	-0.195562	-0.213605	-0.0986403	-0.144092
1	-0.195562	-0.213605	-0.0986403	-0.144092
1	-0.145662	0.284581	-0.0267999	-0.0870093
1	-0.0766152	-0.174197	-0.108803	-0.057678
1	-0.195562	-0.213605	-0.0986403	-0.144092
1	-0.195562	-0.213605	-0.0986403	-0.144092
1	-0.175778	-0.0160862	-0.0701573	-0.12146
1	0.0944578	-0.0722469	-0.0908783	-0.107266
1	-0.183838	-0.0965567	-0.0817615	-0.13068
1	-0.195562	-0.213605	-0.0986403	-0.144092
1	-0.159506	-0.834095	-0.584775	-1.50584
1	-0.195562	-0.213605	-0.0986403	-0.144092
1	-0.195562	-0.213605	-0.0986403	-0.144092
1	-0.195562	-0.213605	-0.0986403	-0.144092
1	-0.195562	-0.213605	-0.0986403	-0.144092
1	-0.194917	-0.232374	-0.11234	-0.0707188
1	-0.389742	-1.33706	3.78773	4.13336
1	-0.0912741	-2.03015	-1.51899	-3.80502
1	-0.142438	0.316769	-0.0221582	-0.0833212
1	-0.0854973	-0.159958	-0.0956946	-0.130116
1	-0.195562	-0.213605	-0.0986403	-0.144092
1	-0.195562	-0.213605	-0.0986403	-0.144092
1	-0.350471	-0.211656	1.16117	0.214477
1	-0.195562	-0.213605	-0.0986403	-0.144092
1	-0.150059	0.240688	-0.0331294	-0.0920386
1	-0.0932018	-0.163714	-0.0959008	-0.131094
1	-0.195562	-0.213605	-0.0986403	-0.144092
0	-0.101218	-0.239828	-0.148016	0.145205
0	-0.254908	0.0105346	-0.180664	-0.18974
0	-0.181713	-0.0753418	-0.0787022	-0.128249
0	-0.192467	-0.266868	-0.14037	-0.260985
0	-0.195562	-0.213605	-0.0986403	-0.144092
1	-0.195562	-0.213605	-0.0986403	-0.144092
0	-0.181713	-0.0753418	-0.0787022	-0.128249
0	-0.16221	-1.18452	-0.807307	3.65146
0	-0.195562	-0.213605	-0.0986403	-0.144092
0	-0.189152	-0.380076	-0.221706	0.329048
0	-0.195562	-0.213605	-0.0986403	-0.144092
0	-0.27057	-0.212661	0.511371	0.0295312
0	-0.195562	-0.213605	-0.0986403	-0.144092
0	-0.0552296	-0.145206	-0.0948845	-0.126273
0	-0.195562	-0.213605	-0.0986403	-0.144092
0	-0.147714	0.264098	-0.0297537	-0.0893563
0	-0.630823	-0.208128	3.44113	0.863406
1	-0.195562	-0.213605	-0.0986403	-0.144092
1	-0.167657	-0.109269	-0.159594	0.389995
1	-0.195562	-0.213605	-0.0986403	-0.144092
1	-0.181223	-0.22896	0.0866146	-0.189648
1	-0.10751	-0.170688	-0.0962837	-0.132911
1	-0.129088	0.320293	0.131817	-0.118771
1	-0.179515	-0.0533953	-0.0755374	-0.125735
1	-0.195562	-0.213605	-0.0986403	-0.144092
1	-0.234975	-0.0819963	0.34744	-0.00749771
1	0.487646	-0.945254	8.72821	-2.31472
1	-0.195562	-0.213605	-0.0986403	-0.144092
1	1.68968	2.30875	-0.557839	-0.146201
1	-0.195562	-0.213605	-0.0986403	-0.144092
1	-0.189967	-0.309881	-0.17407	-0.355384
1	-0.195562	-0.213605	-0.0986403	-0.144092
1	-0.188314	-0.176747	0.970637	0.0785841
1	-0.146029	0.280923	-0.0273273	-0.0874284
1	0.47192	6.42617	0.848266	0.689362
1	-0.195562	-0.213605	-0.0986403	-0.144092
1	-0.195562	-0.213605	-0.0986403	-0.144092
1	-0.180467	-0.0629054	-0.0769088	-0.126824
0	-0.506105	0.959263	-0.52785	-0.38296
1	-0.195562	-0.213605	-0.0986403	-0.144092
1	-0.199766	-1.04604	-0.86221	3.63754
1	-0.149619	0.245077	-0.0324965	-0.0915356
1	-0.195562	-0.213605	-0.0986403	-0.144092
1	-0.192637	-0.26394	-0.138076	-0.254558
1	-0.605591	1.77764	-0.6635	-0.44743
1	-0.195562	-0.213605	-0.0986403	-0.144092
1	-0.214663	-0.213364	0.0567041	-0.0998771
0	0.0342823	-0.206014	1.08674	-0.561934
0	-0.195562	-0.213605	-0.0986403	-0.144092
0	-0.0282639	-0.132062	-0.0941628	-0.122849
0	-0.163112	-0.772046	-0.536162	-1.36967
0	0.631942	0.547153	1.03944	-0.254769
0	-0.195562	-0.213605	-0.0986403	-0.144092
1	-0.195562	-0.213605	-0.0986403	-0.144092
1	-0.0706386	-0.152716	-0.0952969	-0.128229
1	-0.195562	-0.213605	-0.0986403	-0.144092
1	0.132923	3.06593	0.374283	0.231679
1	-0.0764359	-0.349911	-0.309695	-0.763172
1	-0.195562	-0.213605	-0.0986403	-0.144092
1	-0.222506	-0.11184	-0.135881	-0.164817
1	-0.183838	-0.0965567	-0.0817615	-0.13068
1	-0.176217	-0.0204755	-0.0707903	-0.121963
0	-0.195562	-0.213605	-0.0986403	-0.144092
0	-0.192348	0.0836967	0.23716	-0.253561
0	-0.226099	-0.145508	-0.183041	0.0431714
0	-0.0976044	-0.16586	-0.0960186	-0.131653
0	-0.162105	-1.18757	-0.809528	3.66336
0	1.17278	-0.695364	-0.174106	-0.270083
0	-0.195562	-0.213605	-0.0986403	-0.144092
0	-0.193338	-0.278333	-0.145885	0.108945
0	-0.179863	-0.483765	-0.310303	-0.736996
0	-0.218818	0.00130223	0.296002	-0.0160053
0	3.22972	1.14407	-0.231105	1.48845
0	0.148482	-0.153256	0.798674	-0.328001
1	-0.195562	-0.213605	-0.0986403	-0.144092
1	5.57089	6.04279	0.568379	0.957127
0	-0.104116	0.69937	0.0330144	-0.0394827
0	-0.190701	-0.297252	-0.164175	-0.327667
0	-0.195562	-0.213605	-0.0986403	-0.144092
0	-0.181155	-0.0944365	-0.0922109	-0.0565469
0	-0.195562	-0.213605	-0.0986403	-0.144092
0	-0.0838957	1.34369	0.485792	0.136728
0	-0.194524	-0.122425	0.308276	-0.281984
1	2.41054	1.19371	-0.577643	4.14333
1	-0.261951	-0.212769	0.441276	0.00958075
1	-0.182446	-0.0826573	-0.0797571	-0.129088
1	-0.181586	-0.454113	-0.287071	-0.671921
1	-0.0987589	0.918699	0.225694	0.247865
1	-1.10638	-0.202144	7.30864	1.96418
1	-0.194812	-0.235417	-0.114561	-0.0588205
1	-0.0552296	-0.145206	-0.0948845	-0.126273
1	-0.393382	0.533527	-0.372053	-0.296254
1	-0.195562	-0.213605	-0.0986403	-0.144092
1	-0.194743	-0.237447	-0.116042	-0.0508883
1	-0.082748	-2.15506	-1.61971	-4.40489
0	0.200165	-0.637389	5.01403	-1.40136
1	0.201864	0.0907418	-0.0715422	-0.0817793
1	-0.195562	-0.213605	-0.0986403	-0.144092
1	-0.195562	-0.213605	-0.0986403	-0.144092
1	0.0647404	-0.0867314	-0.0916737	-0.111039
1	-0.172576	-0.107044	-0.133002	-0.29369
1	-0.119771	0.498537	-0.0139659	-0.121126
1	-0.195562	-0.213605	-0.0986403	-0.144092
0	-0.195562	-0.213605	-0.0986403	-0.144092
0	-0.195562	-0.213605	-0.0986403	-0.144092
0	-0.127218	0.257543	-0.122801	0.542656
0	-0.195562	-0.213605	-0.0986403	-0.144092
0	-0.195562	-0.213605	-0.0986403	-0.144092
0	-0.419959	0.598675	-0.440254	-0.159519
0	-0.195562	-0.213605	-0.0986403	-0.144092
0	-0.0145058	-0.125357	-0.0937946	-0.121102
1	0.101665	-0.119176	-0.126942	0.0873751
1	-0.158308	-0.253499	0.382659	-0.262449
1	-0.195562	-0.213605	-0.0986403	-0.144092
1	-0.195562	-0.213605	-0.0986403	-0.144092
1	-0.170062	0.0409747	-0.0619289	-0.114922
1	-0.195562	-0.213605	-0.0986403	-0.144092
1	-0.743287	1.77648	-0.925857	-0.214803
1	-0.195562	-0.213605	-0.0986403	-0.144092
1	-0.195562	-0.213605	-0.0986403	-0.144092
1	-0.195562	-0.213605	-0.0986403	-0.144092
1	-0.195562	-0.213605	-0.0986403	-0.144092
1	-0.195562	-0.213605	-0.0986403	-0.144092
1	0.493991	0.122489	-0.0801854	-0.056534
1	0.396034	0.0747439	-0.082807	-0.0689724
1	-0.196822	-1.04965	-0.851438	3.60632
1	-0.182739	-0.0855835	-0.0801791	-0.129423
1	-0.195562	-0.213605	-0.0986403	-0.144092
1	-0.195562	-0.213605	-0.0986403	-0.144092
1	-0.195562	-0.213605	-0.0986403	-0.144092
1	-0.0856611	0.810162	0.019271	-0.123492
1	-0.195562	-0.213605	-0.0986403	-0.144092
1	-0.195562	-0.213605	-0.0986403	-0.144092
1	-0.154528	0.196063	-0.0395645	-0.0971517
1	-0.195562	-0.213605	-0.0986403	-0.144092
1	-0.0919529	0.820807	0.0505261	-0.0255683
1	-0.195562	-0.213605	-0.0986403	-0.144092
1	-0.195562	-0.213605	-0.0986403	-0.144092
1	-0.195562	-0.213605	-0.0986403	-0.144092
1	-0.195562	-0.213605	-0.0986403	-0.144092
1	0.380074	0.0669652	-0.0832342	-0.0709988
1	-0.134671	0.394313	-0.010976	-0.0744361
1	-0.22797	-0.132351	-0.188966	-0.287065
1	-0.195562	-0.213605	-0.0986403	-0.144092
1	-0.195562	-0.213605	-0.0986403	-0.144092
1	-0.0998818	-0.55565	-0.375454	1.36081
1	-0.195562	-0.213605	-0.0986403	-0.144092
1	-0.195562	-0.213605	-0.0986403	-0.144092
1	-0.187276	-0.356189	-0.210351	-0.457013
1	-0.195562	-0.213605	-0.0986403	-0.144092
1	-0.195562	-0.213605	-0.0986403	-0.144092
1	-0.16132	0.0157339	-0.11257	-0.0638058
1	-0.223911	-0.200567	-0.221816	0.253637
1	-0.193956	-0.241243	-0.120294	-0.204748
1	-0.195562	-0.213605	-0.0986403	-0.144092
1	3.65063	1.66106	0.00429793	0.344288
1	-0.195562	-0.213605	-0.0986403	-0.144092
1	0.217991	-0.701479	5.6423	-1.37722
1	-0.178342	-0.0416905	-0.0738495	-0.124394
1	-0.195562	-0.213605	-0.0986403	-0.144092
1	-0.179138	-1.08726	-0.974121	-2.45997
1	-0.187808	-0.347038	-0.203181	-0.436929
1	0.355306	1.37903	0.129368	0.0188365
1	-0.194927	-0.232069	-0.112118	-0.0719086
1	-0.193073	-0.256435	-0.132196	-0.238089
1	-0.195562	-0.213605	-0.0986403	-0.144092
1	-0.183105	-0.0892412	-0.0807066	-0.129842
1	-1.11724	-0.261518	8.58073	1.94082
1	-0.195562	-0.213605	-0.0986403	-0.144092
1	-0.716886	1.75534	-0.819176	-0.545092
1	-0.304678	0.733909	-0.247212	-0.213442
1	4.06005	1.98587	0.0338912	0.409688
1	-0.195562	-0.213605	-0.0986403	-0.144092
1	-0.902599	2.45675	-1.07585	-0.687941
1	-0.195562	-0.213605	-0.0986403	-0.144092
1	-0.222847	-0.110552	-0.136352	-0.165079
1	-0.195562	-0.213605	-0.0986403	-0.144092
1	-0.167864	0.0629212	-0.0587641	-0.112407
1	-0.195562	-0.213605	-0.0986403	-0.144092
1	2.01281	0.674444	4.14206	-0.789921
1	0.3567	5.30009	0.696457	0.487669
1	-0.089438	0.0191933	-0.153353	-0.157887
1	-0.195562	-0.213605	-0.0986403	-0.144092
1	-0.195562	-0.213605	-0.0986403	-0.144092
1	-0.195562	-0.213605	-0.0986403	-0.144092
1	-0.0855127	-0.0555906	-0.0801653	-0.11894
1	-0.244566	-0.0758133	-0.218702	-0.317455
1	-0.158925	0.15217	-0.045894	-0.102181
1	0.30208	0.244201	-0.153738	-0.11332
1	-0.195562	-0.213605	-0.0986403	-0.144092
0	-0.153419	0.186698	-0.0498282	-0.0369897
0	-0.195562	-0.213605	-0.0986403	-0.144092
0	-0.183838	-0.0965567	-0.0817615	-0.13068
0	-0.247742	-0.212948	0.325715	-0.0233105
0	-0.195562	-0.213605	-0.0986403	-0.144092
1	-0.194892	-0.233084	-0.112858	-0.0679425
1	-0.195562	-0.213605	-0.0986403	-0.144092
1	-0.195562	-0.213605	-0.0986403	-0.144092
1	-0.195562	-0.213605	-0.0986403	-0.144092
1	-0.195562	-0.213605	-0.0986403	-0.144092
1	-0.192822	-0.293348	-0.156844	0.167643
1	-0.185992	-0.492198	-0.301984	0.944998
1	-0.192603	-0.299739	-0.161509	0.19263
1	-0.155774	0.183627	-0.0413579	-0.0985766
1	-0.143975	-0.289311	0.974884	-0.324663
1	-0.170649	0.0351223	-0.0627728	-0.115592
1	-0.194802	-0.235722	-0.114783	-0.0576307
1	-0.174014	-0.840896	-0.556496	2.30814
1	-0.194248	-0.251853	-0.126557	0.00543021
1	-0.195562	-0.213605	-0.0986403	-0.144092
1	-0.195562	-0.213605	-0.0986403	-0.144092
1	-0.174801	-0.57089	-0.378562	-0.928204
1	-0.158541	-1.25309	-0.860315	3.5821
1	0.659638	0.203227	-0.075752	-0.0355006
1	-0.195562	-0.213605	-0.0986403	-0.144092
1	0.0508569	2.2466	0.256131	0.137799
1	-0.179471	-0.682019	-0.440533	1.68705
1	-0.16145	-1.20664	-0.82345	3.73792
1	-0.0306231	1.43311	0.138823	0.0445901
1	-0.169145	-0.982628	-0.659945	2.86221
1	2.84274	1.25171	-0.0285201	0.301525
1	-0.14405	0.300675	-0.024479	-0.0851652
1	-0.0381697	-0.136891	-0.0944279	-0.124106
1	-0.220893	-0.33366	0.0531086	0.394893
1	-0.168378	-1.00495	-0.676237	2.94946
1	-0.195562	-0.213605	-0.0986403	-0.144092
1	-0.195562	-0.213605	-0.0986403	-0.144092
1	-0.195562	-0.213605	-0.0986403	-0.144092
1	-0.195562	-0.213605	-0.0986403	-0.144092
1	-0.195562	-0.213605	-0.0986403	-0.144092
1	0.13307	3.0674	0.374494	0.231847
1	-0.195562	-0.213605	-0.0986403	-0.144092
1	-0.195562	-0.213605	-0.0986403	-0.144092
1	-0.195562	-0.213605	-0.0986403	-0.144092
1	-0.195562	-0.213605	-0.0986403	-0.144092
1	0.0923297	2.66066	0.31584	0.185242
1	2.50298	0.99873	-0.105014	-0.0219051
1	-0.195562	-0.213605	-0.0986403	-0.144092
1	-0.180394	-0.0621739	-0.0768033	-0.126741
1	-0.153869	0.202647	-0.038615	-0.0963973
1	-0.164883	-1.10671	-0.75051	3.34726
1	-0.191052	-0.291212	-0.159443	-0.314411
1	0.479101	0.323983	-0.0495244	-0.0360695
1	-0.189454	-0.350905	-0.201993	0.0351344
1	2.52739	1.00705	-0.107091	-0.0264627
1	-0.155782	0.160933	-0.0544942	-0.03341
1	0.0553534	-0.21138	0.0935684	-0.368706
0	0.44562	-0.764975	8.04477	-2.12832
0	-0.195562	-0.213605	-0.0986403	-0.144092
0	-0.152634	-0.270914	-0.303478	-0.790275
0	-0.195562	-0.213605	-0.0986403	-0.144092
0	0.0749639	2.48728	0.290838	0.165376
0	-0.257588	-0.255806	0.392421	-0.0891316
0	-0.195562	-0.213605	-0.0986403	-0.144092
0	-0.192211	-0.271261	-0.143812	-0.270626
0	-0.165548	-0.245746	0.289124	-0.239447
0	-0.195562	-0.213605	-0.0986403	-0.144092
0	-0.194666	-0.239678	-0.117671	-0.0421629
0	-0.18955	-0.325312	-0.185078	-0.266015
0	-0.195562	-0.213605	-0.0986403	-0.144092
0	0.00191029	1.75792	0.185662	0.0818067
0	-0.195562	-0.213605	-0.0986403	-0.144092
0	8.07608	-2.9121	-0.644544	-0.95947
0	-0.195562	-0.213605	-0.0986403	-0.144092
0	-0.195562	-0.213605	-0.0986403	-0.144092
0	-0.216795	-0.28284	0.0524139	-0.238233
0	0.255537	0.130123	-0.0681387	-0.0735482
0	1.21213	0.440949	-0.0836535	0.15588
0	-0.0169942	1.56918	0.158445	0.0601808
1	4.09854	0.29218	0.255332	0.0992559
1	0.578391	0.215806	0.773578	0.208996
1	-0.0945218	-1.95244	-1.46096	-3.96021
0	2.02829	0.870318	-0.039122	0.138287
1	-0.183612	-0.226401	0.0557388	-0.182055
1	-0.139068	0.35042	-0.0173056	-0.0794654
0	-0.103108	-0.168542	-0.0961659	-0.132352
1	-0.195562	-0.213605	-0.0986403	-0.144092
1	-0.195562	-0.213605	-0.0986403	-0.144092
1	0.0240166	-0.10658	-0.0927636	-0.11621
1	0.177006	-0.0320122	-0.088669	-0.0967839
1	-0.195562	-0.213605	-0.0986403	-0.144092
1	-0.148028	0.453079	0.153755	-0.0232463
1	-1.49481	6.41344	-2.32774	-1.33993
1	-0.178122	-0.0394958	-0.0735331	-0.124142
0	-0.663458	1.66767	-0.258752	-0.670424
0	-0.19469	-0.238968	-0.117153	-0.0449392
0	-0.195562	-0.213605	-0.0986403	-0.144092
0	-0.195562	-0.213605	-0.0986403	-0.144092
1	-0.195562	-0.213605	-0.0986403	-0.144092
1	-0.195562	-0.213605	-0.0986403	-0.144092
0	-0.194366	-0.248404	-0.12404	-0.00805451
0	-0.233648	-0.213126	0.211101	-0.0559322
1	-0.195562	-0.213605	-0.0986403	-0.144092
1	-0.193697	-0.267883	-0.138257	0.0680945
1	-0.195562	-0.213605	-0.0986403	-0.144092
1	-0.195562	-0.213605	-0.0986403	-0.144092
1	-0.0211097	-0.128575	-0.0939713	-0.12194
0	-0.192637	-0.26394	-0.138076	-0.254558
0	-0.16604	-0.245219	0.282767	-0.237884
0	-0.145609	-0.72456	-0.580798	-1.53175
0	-0.195562	-0.213605	-0.0986403	-0.144092
1	1.62724	0.796286	-0.0884552	0.069073
1	-0.471423	0.763268	-0.551851	-0.542777
0	-0.192603	-0.299739	-0.161509	0.19263
0	-0.195562	-0.213605	-0.0986403	-0.144092
1	-0.195562	-0.213605	-0.0986403	-0.144092
1	-0.133874	-1.27521	-0.930375	-2.47393
1	-0.302247	0.119617	-0.069889	-0.169042
0	-0.195562	-0.213605	-0.0986403	-0.144092
0	-0.195562	-0.213605	-0.0986403	-0.144092
1	-0.195562	-0.213605	-0.0986403	-0.144092
0	-0.225917	-0.0989587	-0.140595	-0.167441
0	-0.195562	-0.213605	-0.0986403	-0.144092
1	-0.194328	-0.24952	-0.124854	-0.00369181
0	0.615612	0.181768	-0.0769303	-0.0410909
0	-0.195562	-0.213605	-0.0986403	-0.144092
0	-0.195562	-0.213605	-0.0986403	-0.144092
0	-0.195562	-0.213605	-0.0986403	-0.144092
0	-0.263121	0.41664	-0.190446	-0.185843
0	-0.956999	2.66221	-1.15104	-0.729786
1	-0.195562	-0.213605	-0.0986403	-0.144092
1	-0.17248	0.0168336	-0.0654101	-0.117688
1	-0.195562	-0.213605	-0.0986403	-0.144092
1	-0.195562	-0.213605	-0.0986403	-0.144092
0	-0.195562	-0.213605	-0.0986403	-0.144092
1	-0.0160887	2.11326	0.161988	0.075788
0	-0.195562	-0.213605	-0.0986403	-0.144092
0	-0.195562	-0.213605	-0.0986403	-0.144092
0	-0.195562	-0.213605	-0.0986403	-0.144092
0	-0.195562	-0.213605	-0.0986403	-0.144092
0	14.2682	-3.90706	-0.75984	-1.11084
0	0.349458	1.17234	0.0826321	0.0450862
0	-0.161773	-0.352177	-0.326179	1.26599
0	-0.195562	-0.213605	-0.0986403	-0.144092
0	-0.0952089	-0.479927	-0.322539	1.07934
0	-0.195562	-0.213605	-0.0986403	-0.144092
0	-0.195562	-0.213605	-0.0986403	-0.144092
0	0.90343	0.322053	-0.0692273	-0.00454454
0	-0.195562	-0.213605	-0.0986403	-0.144092
0	-0.194641	-0.240389	-0.11819	-0.0393867
0	-0.195562	-0.213605	-0.0986403	-0.144092
1	-0.194018	-0.258549	-0.131445	0.0316064
0	-0.192424	-0.2676	-0.140944	-0.262592
0	-0.193401	-0.276506	-0.144552	0.101806
0	-0.195562	-0.213605	-0.0986403	-0.144092
0	-0.195562	-0.213605	-0.0986403	-0.144092
0	-0.161785	-1.1969	-0.816341	3.69985
0	-0.16941	-0.974917	-0.654318	2.83207
0	-0.173136	-0.0495853	-0.0992087	-0.204108
0	-0.0960746	-1.92572	-1.44003	-3.90156
0	-0.195562	-0.213605	-0.0986403	-0.144092
0	-0.182347	-0.227756	0.0720848	-0.186075
0	-0.195562	-0.213605	-0.0986403	-0.144092
0	-0.195562	-0.213605	-0.0986403	-0.144092
0	-0.195562	-0.213605	-0.0986403	-0.144092
0	-0.51088	0.977297	-0.53445	-0.386633
0	0.675211	0.343026	-0.0556643	-0.019365
0	-0.241265	-0.0409917	-0.161808	-0.179246
0	-0.110103	-1.6843	-1.25088	-3.37173
0	-0.161886	-1.19396	-0.814193	3.68835
0	-0.0229639	-0.821281	-0.795137	3.72288
0	-0.208981	2.46333	3.26208	1.11665
0	-0.195562	-0.213605	-0.0986403	-0.144092
0	-0.195562	-0.213605	-0.0986403	-0.144092
0	0.00454813	1.78426	0.18946	0.0848243
0	-0.147179	-1.04917	-0.794205	3.71106
0	3.64948	1.9945	0.0539623	0.37991
0	-0.195562	-0.213605	-0.0986403	-0.144092
0	-0.183838	-0.0965567	-0.0817615	-0.13068
0	-0.222984	-0.00158121	1.89096	0.454567
0	-0.146116	-1.06454	-0.765319	-2.01158
0	-0.193807	-0.243806	-0.122302	-0.210372
0	-0.194202	-0.253172	-0.12752	0.0105861
0	-0.195562	-0.213605	-0.0986403	-0.144092
0	-0.161464	-1.20623	-0.823153	3.73634
0	-0.195562	-0.213605	-0.0986403	-0.144092
0	0.135483	-0.824863	-0.163676	3.95086
0	-0.195562	-0.213605	-0.0986403	-0.144092
0	0.0353772	2.77784	0.890527	0.357364
0	-0.195562	-0.213605	-0.0986403	-0.144092
0	0.324492	0.0398738	-0.0847218	-0.0780565
0	-0.311184	0.223081	-0.258445	-0.233028
0	-0.161258	-1.21222	-0.827522	3.75974
0	-0.194969	-0.230852	-0.111229	-0.076668
0	-0.195562	-0.213605	-0.0986403	-0.144092
0	-0.195562	-0.213605	-0.0986403	-0.144092
0	-0.191126	-0.289931	-0.158439	-0.311599
0	-0.195562	-0.213605	-0.0986403	-0.144092
0	-0.318688	0.25142	-0.268816	-0.2388
0	-0.176724	-0.233778	0.144734	-0.20394
0	0.640685	-1.13597	-1.09155	-2.88584
0	-0.175492	-0.558993	-0.369241	-0.902094
0	-0.0893495	-0.161836	-0.0957977	-0.130605
0	1.64726	-0.86242	-0.200275	-0.313772
0	-0.195562	-0.213605	-0.0986403	-0.144092
0	-0.195562	-0.213605	-0.0986403	-0.144092
0	-0.195562	-0.213605	-0.0986403	-0.144092
0	-0.167937	0.0621897	-0.0588696	-0.112491
0	-0.195562	-0.213605	-0.0986403	-0.144092
0	-0.173873	0.0029341	-0.0674145	-0.11928
0	-0.483765	0.874888	-0.496974	-0.365777
0	-0.497228	-0.209809	2.35466	0.554174
0	-0.161363	-1.20918	-0.825301	3.74784
0	-0.195562	-0.213605	-0.0986403	-0.144092
0	1.67762	6.48187	-0.739136	1.33949

[truncated: 26 more sheets: Supplementary figure to 1F, Supplementary to figure 1G, Figure 2A, Figure 2B, Figure 2C, Figure 2D, Figure 2E, Figure 2F, Figure 2G, Figure 2H, Figure 3A, Figure 3B, Figure 3C, Figure 3D, Figure 3E, Figure 3F, Figure 4A, Figure 4B, Figure 4C, Figure 4D …]
